# Supplementary material for: Children develop robust and sustained cross-reactive spike-specific immune responses to SARS-CoV-2 infection
Source: Nat Immunol. 2021 Dec 22;23(1):40–9. doi: 10.1038/s41590-021-01089-8 (PMC8709786; doi:10.1038/s41590-021-01089-8)
Supplement: Source Data Fig. 1 — Statistical source data for Fig. 1. [file 41590_2021_1089_MOESM4_ESM.xlsx]

## Sheet: Sheet1
Sero Positive Children SARS-COV-2-Spike	Sero Positive Adults SARS-COV-2-Spike	Sero Negative Children SARS-COV-2-Spike	Sero Negative Adults SARS-COV-2-Spike	Sero Positive Children SARS-COV-2-Nucleocapsid	Sero Positive Adults SARS-COV-2-Nucleocapsid	Sero Negative Children SARS-COV-2-Nucleocapsid	Sero Negative Adults SARS-COV-2-Nucleocapsid	Sero Positive Children SARS-COV-2-RBD	Sero Positive Adults SARS-COV-2-RBD	Sero Negative Children SARS-COV-2-RBD	Sero Negative Adults SARS-COV-2-RBD	Sero Positive Children SARS-COV-2-NTD	Sero Positive Adults SARS-COV-2-NTD	Sero Negative Children SARS-COV-2-NTD	Sero Negative Adults SARS-COV-2-NTD
6480.26	16605.2	92.2672	34.577	17440.3	6191.38	479.855	108.678	1979.03	6618.01	18.6023	96.57	176.43	293.027	2.12149	0.54714
29297.7	49269.5	5.19244	19.4906	31997.8	28169.4	50.1703	377.593	12690.3	15838.8	284.931	171.127	555.861	1526.43	2.21293	1.05439
181677	11405.1	106.606	87.9828	10421.2	3623.47	236.779	76.6655	68694.9	2752.06	156.731	687.986	1804.37	191.251	2.99328	6.43058
353	5838.76	33.1333	14.5515	447.5	4720.7	209.271	69.9886	808	1904.48	79.2938	239.486	265.5	123.769	1.8926	1.05573
12160.9	58717.4	12.0277	39.4014	5760.85	3825.93	546.08	694.122	4587.44	18603.5	10.0657	43.4703	254.552	1062.44	1.1361	0.869782
9038.19	11268.4	39.1912	220.612	1624.33	7229.82	23.3255	2929.4	2921.48	3673.71	615.101	118.051	134.49	188.575	5.72616	11.244
32759.2	42789.6	66.198	25.7155	8422.6	11941	4401.33	68.7214	9056.95	13853.6	56.017	42.6588	810.535	659.16	1.59571	0.414409
52167.4	3582.17	233.715	23.8764	16204.6	3904.98	65.5212	5755.5	18656.5	2030.72	16.1566	25.6939	1265.3	88.858	0.631781	0.602342
681.573	3760.43	39.4552	88.4504	220.987	276.122	28.5412	352.696	95.3316	1135.21	13.564	21.7239	7.89617	54.6903	0.277295	1.1788
71048.2	21165.1	73.0069	49.1808	129771	3860.43	603.272	17.2838	24011.6	8009.96	224.844	48.3773	1099.64	429.19	2.42674	0.137899
715.674	14115	49.9676	55.8493	452.756	7676.27	436.339	51.2896	432.475	5888.61	133.172	322.881	16.7696	199.703	3.61859	4.52742
8683.61	5137.95	31.2395	170.735	3669.3	4958.81	4635.43	510.828	3589.11	1787.51	71.7713	106.069	153.647	89.1318	3.46199	4.53573
34701.2	4503.28	40.3496	58.7296	79642.9	3388.22	59.3568	40.6899	12673.4	1464.73	24.5604	24.6564	656.723	78.2598	0.227503
85921.8	6651.01	59.4203	64.208	119898	26036.3	123.841	111.778	29441.1	1286.41	118.566	87.6678	1336.01	153.968	2.42792	1.43767
18114.2	4083.81	71.1728	35.4615	5861.74	859.868	176.872	4480.77	7798.51	821.224	55.5016	62.7491	235.899	13.1066	1.7315	2.64681
16129.1	874.762	105.89	69.2353	9319.05	39.2022	48.6962	46.444	4492.06	400.751	201.834	113.948	378.733	1.7406	3.06985	1.5664
30965.4	2190.4	18.9226	140.523	7808.03	5415.92	126.716	269.591	10735.8	983.405	148.626	346.997	501.081	47.5382	3.39446	14.8881
4427.38	62765.3	64.6632	64.0732	2243.76	3410.59	155.256	299.181	1400.17	27165.8	116.406	132.102	97.1246	888.637	2.47774	0.33525
6869.39	8655.77	127.01		4696.72	15874.3	56.498	14232.2	2478.64	3240.83	96.5595	2550.52	147.252	198.728	4.38803	215.084
1105.02	421422	49.8118	83.981	2541.05	88784.7	1955.28	105.167	3119.71	265130	30.0917	75.2447	206.573	6801.22	1.62466	3.00403
100537	32936.1	32.6471	225.477	7658.04	28362.9	38.9056	803.741	45769.4	10529.4	41.0342	136.293	1307.99	601.266	0.524034	7.05614
13250.5	2292.26	30.5356	122.833	11316.5	2568.53	481.529	1974.71	4984.16	618.233	34.674	167.699	254.834	36.4852	1.71315	1.92488
6572.02	10405.8	39.8033	30.4677	4811.35	5083.8	130.487	131.202	2149.77	5302.73	82.0395	28.6051	130.767	164.767	2.89312	0.729431
20716.2	10276.7	231	39.856	6178.17	8230.69	228	593.894	9013.51	4015.94	317.5	59.78	431.431	73.7283	100.5	1.50591
11761.3	18574.4	85.3286	54.2345	3666.77	8517.79	118.154	77.3498	5110.38	8112.17	99.7804	46.956	250.667	241.757	1.48941
23849.8	1879.52	134.383	38.8995	11309	683.04	240.597	176.835	8723.22	304.12	171.142	37.654	474.093	47.6533	3.21327	2.1443
55440.3	7801.83	217.251	55.5253	17915.8	16011.1	66.2139	149.748	24224.3	3045.86	49.4332	39.3192	969.204	166.224	1.55473	0.684826
22666.9	85444	219.597	45.9302	7168.22	22178.2	43.3422	58.3257	9506.75	45088.4	46.7215	20.8714	529.344	1105.11	2.03809	0.578364
7922.78	11025.4	25.0571	155.836	9743.45	3044.54	92.6607	1121.72	3929.19	4365.92	36.9944	104.988	122.381	168.321	1.12919	3.10589
11457.3	2713.53	42.4945	118.809	6970.16	2909.7	50.5784	126.032	4757.47	2429.26	40.1477	80.7067	236.097	36.6429	1.7766	1.95328
12269.5	3093.09	34.6811	67.9956	4232.24	6807.63	201.276	38.7822	2946.58	774.618	41.8902	27.0292	172.106	64.7753	1.8439	0.69396
10806.3	772.963	76.1604	68.4283	4189.13		95.7221	107.467	3991.55	101.129	109.954	123.42	172.272	2.59964	5.47863	1.70317
19417.6	3195.21	67.9439	26.6036	679.651	3315.2	116.639	653.639	6241.7	1157.2	49.3189	267.357	342.579	45.7503	2.5923	2.53969
15723.6	3866.85	54.375	274.251	846.059	1582.62	134.085	2001.68	5844.15	1397.94	61.6586	434.085	237.645	37.4905	2.64561	5.71382
15240.5	16496.6	29.608	36.7708	4924.46	9552.3	67.5521	90.8896	5224.88	5286.25	47.419	41.425	315.774	226.681	1.23999	0.687707
25100.9	20312.1	116.967	58.9146	3596.32	9841.69	613.261	789.795	9188.59	8762.05	70.744	185.454	568.926	167.097	1.74931	3.48116
35679.2	8267.1	69.0328	164.432	4346.85	14246.3	68.1649	402.261	12123.2	2547.17	39.5545	265.924	459.612	225.241	3.31466	7.44461
4631.89	5368.29	110.614	53.8637	3427.68	803.738	153.928	1608.7	1052.24	1911.29	105.532	210.324	68.6236	100.169	1.31411	1.15531
445.233	912.35	32.1191	95.4309	4957.4	101.219	60.2424	1113.18	389.285	81.6876	101.801	151.388	11.5733	1.89158	0.333579	2.00212
10411	10720.3	48.2896	8.20237	22414.3	13960.4	279.53	10.7624	2645.34	4459.5	100.399	82.9453	136.834	201.751	2.85335	0.629236
16391.2	12845.4	133.851	33.4502	9227.1	5543.47	29.4857	252.918	4664.44	4353.96	50.3392	33.5866	256.26	243.751	1.21095	1.09045
3281.6	12098.9	55.2537	37.7598	6798.76	9622.9	381.006	27.4685	1113.36	3525.96	94.1437	33.9737	32.6662	130.192	6.82983	0.790568
2459.92	7656.62	82.7396	40.4317	5150.95	2654.3	162.288	9240.96	782.834	3457.44	102.229	54.4494	34.4015	200.112	6.95917	1.15243
	590067	17.7664	121.349		53395.6	20.7712	563.38		279875	17.1761	215.093		12941		12.503
	757.343	20.3506	98.6042		2482.78	42.4631	37.8477		100.811	57.5661	115.964		1.43582	1.36447	2.81558
	423.548	108.837	62.6217		52.0337	1464.7	833.503		298.549	36.0828	371.872		7.8123	0.730249	3.0203
	48839.9	93.9813	64.8658		14905.7	273.514	277.991		16600	89.7563	55.1822		894.844	5.69079	2.48079
	1587.26	73.3086	200.228		5288.89	1112.8	529.266		425.62	530.603	50.6602		16.3719	5.10039	1.31399
	8972.28		46.6349		1840.04		124.671		2975.07		73.0304		136.544		4.43974
	5507.69		66.3961		2993.47		306.583		1329.09		232.886		111.968		7.68483
	806.915		23.9395		3459.72		18.2345		490.097		35.1464		6.47091
	1787.64		58.4148		1048.11		21.4183		132.088		218.743		3.4241		2.98554
	4248.47		150.245		9872.26		225.483		1156.27		349.789		66.1798		18.8646
	4476.53		62.2325		7927.76		60.4683		768.245		63.605		74.1519		12.4715
	10721.3		33.1792		6224.13		22.2291		3099.93		395.451		239.384		8.22479
	24966.3		198.248		40260.5		1409.05		10061.7		237.426		432.406		1.70109
	2880.68		59.8478		2053.54		104.599		863.031		254.942		24.8007		6.6604
	43562.6		37.7451		2235.87		40.881		1500.05		188.36		74.152		2.47771
	759.721		56.9732		854.426		89.0131		304.467		122.273		5.93778
	5666.1		76.1817		1586.78		174.579		2320.43		269.532		90.1804		2.06645
	2078.38		200.664		1429.06		631.112		872.786		80.583		33.1516		4.15546
	17593.2		22.2649		2799.63		52.6641		5346.24		159.451		340.269		3.32877
	7532.04		55.9819		4497.4		128.707		2603.82		40.3096		191.236		1.9898
	16173.8		46.451		31568.3		49.3942		5288.21		151.098		184.367		1.0441
	9375.18				12217				2454.14				125.535
	3927.03				1274.36				234.7				20.7947
	12033.9				3065.23				6730.65				136.113
	9818.05				50931.6				5038				143.169
	2493.76				1572.02				825.067				49.7579
	95449.2				6768.64				43143.8				1779.17
	2367.49				48.6969				1882.34				0.46629
	756.705				10181.4				512.498				7.19126
	10851				19133.6				3595.96				187.621
	10881.2				6368.08				5959.03				56.0351
	40456.9				151714				13917.9				771.248
	27353.7				11050.9				9384.62				416.951
	74028.6				30924.3				31177.5				1072.72
	8092.78				5271.42				1471.21				28.6471
	38447.1				12367.2				24542.3				372.869
	16373.7				12435				5305.14				256.121
	89232.4				187388				21254.3				3413.97
	10845.2				15275.4				3248.84				161.601
	3782.51				1256.78				1162.51				80.3722
	32366.2				18076				6134.03				727.714
	91856.8				193152				46308.5				1247.67
	555.025				1152.29				808.82				9.92733
	14768.5				84565.4				3230.15				118.105
	44708.2				64640.8				16191.2				558.102
	3257.84				2986.54				1552.99				23.4985
	3977.79				2587.92				1242.8				70.0669
	3401.33				1385.39				1031.03				26.3421
