# Supplementary material for: Children develop robust and sustained cross-reactive spike-specific immune responses to SARS-CoV-2 infection
Source: Nat Immunol. 2021 Dec 22;23(1):40–9. doi: 10.1038/s41590-021-01089-8 (PMC8709786; doi:10.1038/s41590-021-01089-8)
Supplement: Source Data Fig. 2 — Statistical source data for Fig. 2. [file 41590_2021_1089_MOESM5_ESM.xlsx]

## Sheet: Fig 2A Children HCoV
SARS-CoV-2 Sero Positive - HKU-1	SARS-CoV-2 Sero Negative - HKU1	SARS-CoV-2 Sero Positive - NL63	SARS-CoV-2 Sero Negative - NL63	SARS-CoV-2 Sero Positive - OC43	SARS-CoV-2 Sero Negative - OC43	SARS-CoV-2 Sero Positive - 229E	SARS-CoV-2 Sero Negative - 229E
6055.67	3164.13	921.233	757.223	723.456	70592.7	303.131	87.3641
16620	12195.2	6499.64	2924.88	56723.7	28273.3	226777	87935.2
27984	8631.5	3455.76	1854.3	23727.7	124702	48968.7	33997.5
18189	459.949	23857.5	2881.6	150980	8428.81	83071	11681.9
3606.57	1649.89	1829.82	2012.22	26966.8	20067.2	15772.2	431.603
7693.52	23401.1	2625.65	43.751	45094.5	11502.5	17207	93068.2
7914.9	844.97	3594.72	3446.04	17659.8	39748.9	23625	52.3982
14472.5	14097.9	3261.06	3546.21	86927.3	31225.9	30837.9	9067.4
3407.65	16729.4	2624.15	3683.72	14841.2	31263.5	46977.6	18034.7
16223	5213.17	4678.05	1263.16	48257	7359.9	24466	60298.6
2802.81	3162.13	4239.77	522.203	30882.1	28737.8	28332.2	14946.9
1696.33	1357.64	519.725	531.608	18499.6	35963.9	15159.8	5196.14
6638.03	5741.34	4060.12	4402.01	46887.2	23156.4	26482.5	8571.54
20460.2	3455.74	3822.45	4134	161121	25021.4	38391.2	13380.6
21786.3	4697.61	3835.31	1806.67	128442	30746	1431.91	630.861
1927.38	24190.4	1931.77	5272.52	32045	43363	6605.72	33763.2
10062.9	8449.03	839.551	1237.86	64009.5	2633.68	15121.5	14834.3
2931.52	1573.52	310.973	3282.13	21477.1	60757.1	3286.5	17190.4
3862.01	3991.76	631.628	7147.88	41362.3	53420.1	12901.1	14451.6
9626.46	3861.97	12642.8	1149.19	191350	14840.2	15362.5	1339.88
28959.3	4506.38	3915.92	2265.57	95212.9	15157.9	25004.2	8275.68
13541.9	2218.31	3513.57	3608.94	93810.4	6211.38	78409.7	12387.2
813.802	4365.82	3807.41	6622.78	10993.1	11344.2	2944.75	16344.9
4586.46	3007	692.837	6177	41980.4	27750	2634.68	22530
4622.3	2118.47	739.162	2116.67	16936.1	6150.94	3380.97	22528.8
14907.3	1480.83	3889.42	4212.68	17699.7	12220.9	557.086	37469.5
16119.4	1875.99	8880	506.671	58976.7	45097.8	1223.19	9212.44
2728.83	5579.79	5929.7	675.122	10912.8	29508.6	170.702	12143.6
15642.1	2197.24	3874.63	1424.56	29675.9	6214.78	35490.4	2828.49
8390.03	267.68	2873.31	304.897	35570.5	2637.06	301.637	153.292
4761.56	4833.08	1051.99	1651.16	25979.4	22301.7	12073.6	205.853
8703.66	9093.41	1160.22	1806.53	16964.5	61203	13902.4	22099
12144.2	1548.04	7268.07	1584.32	113946	12985.7	536.68	316.36
21109.5	623.781	6184.21	2417.13	107267	16208.5	76757.9	743.942
6074.93	1619.78	2050.75	2177.01	10260.8	6851.78	30065.6	12350.8
21595.7	6262.13	3211.78	2761.02	115374	58117.9	5748.93	724.217
14192.1	57.8334	3176.97	1378	54325.8	5735.42	16762.5	76.8372
5602.34	5753.13	2018.22	1155.72	19984.8	11435.1	45640.6	3868.58
2584.41	14533.7	5311.7	1321.06	24970.6	14917.2	59971.5	991.623
5044.17	1236.65	1723.09	1366.64	33502.9	14113.6	5610.37	6491.83
8435.84	8482.06	5164.21	774.728	12907.8	27023.4	19102	15105.5
15408.7	11074.7	2447.36	6839.67	99479.4	134346	46964.6	4097.93
25041.1	5864.98	14541.6	3702.34	106279	23649.4	46396.1	4936.97
	4690.61		1191.91		38912.5		163.779
	2238.77		1071.77		2610.19		6683.68
	8512.7		4582.42		9254.76		5310.93
	8167.02		2693.23		33449.1		11766.5
	7434.17		9156.91		17372.7		22257.8

## Sheet: Fig 2B Adults HCoV
SARS-CoV-2 Sero Positive - HKU-1	SARS-CoV-2 Sero Negative - HKU1	SARS-CoV-2 Sero Positive - NL63	SARS-CoV-2 Sero Negative - NL63	SARS-CoV-2 Sero Positive - OC43	SARS-CoV-2 Sero Negative - OC43	SARS-CoV-2 Sero Positive - 229E	SARS-CoV-2 Sero Negative - 229E
107500	16852.2	1809.71	2087.67	258637	12996.5	35376.9	9967.61
33133.1	24365.8	4623.08	2849.23	37009.1	35888.4	78107.9	63006.8
16918.6	32766.9	1430.41	4313.17	56140.2	73701	21339.6	168936
6952.07	14984.8	4596.49	3424.27	34509.3	42544.3	15023.5	244566
6688.74	6685.42	4123	459.92	27345.6	16207.4	14069.7	11044.2
12331.6	23813	3252.99	2215.53	17665.7	77829.2	29395.4	27460.3
44650.6	10252.8	3262.33	1837.37	117495	22513.1	39995.6	16665.4
1809.89	3475.69	4222.24	868.563	20478.7	41345.7	28399.4	6979.08
2228.17	3444.62	1398.06	4319.96	34610.6	17997.6	2365.33	6644.57
10332.8	16522.1	1349.18	8376.3	26191.8	22888.7	7885.19	54261.5
10506.7	11602.3	2709.38	2467.97	29210.3	43503.6	7839.66	28989.6
10299.8	5729.3	3346.33	8167.06	32487	7203.45	22186	50330.5
29980.2	9560.5	3588.04	3019.92	33297.7	38653.4	18299.2	9825.48
32559.3	2127	7208.11	1322.44	94684	9176.95	45760.6	25421.2
28354.9	6585.19	3019.58	5225.05	20590.6	28827.7	15185.6	21105.7
29530.2	26036	6026.25	7039.39	18633.4	106800	22943.1	37073.9
7529.01	13483.1	3985.2	2717.8	19746	23202.8	20575.4	16867.5
34294.3	9771.49	1724.06	2877.47	123607	30001.9	15095.8	19008.3
3803.92	13884.2	1340.92	3436.8	10910.3	19202.8	19099.5	20574.3
52818.1	3686.43	6248.09	4180.05	112946	43169.5	304690	12688.4
20901.9	5170.53	3941.84	825.723	32696.9	23610	26089	29936.3
2330.25	39983.3	306.827	6826.64	11622.1	111640	18113.5	28949.7
5690.42	25225.5	3824.99	421.606	43223.1	30369.2	30876.4	12203.8
9265.75	5805.58	3391.18	2308.07	30463.2	29942.8	16512.2	14949.6
1370.53	11665.7	1112.6	852.975	5021.62	18648	16258.5	5586.47
5843.1	14366.6	2792.49	897.226	8211.66	14037.6	19813.4	1969.85
8259.25	25802	3288.35	2758.12	14129	62855.7	13831.8	33779.1
2576.37	1857.01	2642.55	1177.54	11949.5	14313.7	3823.52	9250.45
18661.3	3831.49	2604.47	2954.16	58590.3	25341.3	45233.2	7802.69
16629.1	24411.2	2018.1	1478.02	68441.8	34573.8	29491.1	15219.2
88171.9	788.477	6359.7	3339.73	39947.7	6878.99	55417.9	17321.8
10833.4	17885.2	1612.41	2834.62	31150.3	21388.7	29219.3	15423.7
32523.6	10610.2	3697.37	4718.06	64898.6	22923.9	20611.1	33110.8
9361.52	7385.24	2175.25	7653.61	35454.5	24731.7	55117	58473.4
37987.4	26442.2	11987.3	11108.2	219850	41777.2	19732	6145
5011.83	4581.4	2955.77	3154.15	34868.5	35568.2	49876.4	43496.5
14123.2	15286.9	3406.56	6543.77	19713.6	59136.8	21065.3	57268
9086.97	86244.5	1590.57	13145.4	20042.6	72376.6	27309.9	35113.3
20113.1	5565.75	2533.68	954.523	86278.6	27823.5	27186.1	21850.1
4185.81	8163.08	1111.94	2202.61	44985.7	33628.9	10937.5	11030.8
8371.01	28638.1	2355.15	953.127	49126	27746.8	13833.8	16926.9
45499.4	13024.9	1287.29	3389.07	173082	12234.4	6403.99	21041.1
18665.1	3407.69	4572.14	1432.45	86249.2	17659.9	35425.8	6278.8
18985.9	3981.98	7157.5	594.269	47246.9	37119.1	99655	19925.3
40791.5	9773.05	4128.48	2936.43	37886.3	57940.8	62318.6	31828.6
26328.2	21481.6	3974.73	4331.31	27642.6	39030.3	211655	44491.3
35637.5	9017.29	4017.02	3795.21	120489	63769.8	17304.5	24533
12851.9	26023.2	4249.28	1885.91	81814.2	59502.1	21104.3	3937.16
7023.53	3903.62	8382.22	1470.36	39078.2	9693.62	25210.8	11991.8
13164.3	51926.1	6147.6	7763.75	37738.4	30020.3	13106.3	13514.7
8703.56	415.082	1467	1296.01	10905.2	4794.68	9352.51	6347.41
9039.66	4735.06	3738.32	2794.06	46092.1	82086.4	32000.3	22583.4
13424.3	3128.68	12740.4	2122.17	69919.5	22419.8	22378.4	186.95
16192.7	6157.88	6059.19	5140.26	55239.4	30596.3	56006.7	2548.6
27699.6	1612.6	2054.11	692.259	93547.5	25250.4	42188.6	46524.5
20319.6	23863.2	5563.2	10618.9	33517	133678	17744.6	5750.19
41004.6	8044.96	6021.61	7403.8	90059.9	35004.6	20665.9	60427
7825.94	13065.7	2209.61	2811.72	33117.4	55241.4	8436.61	18102.6
10790.8	5187.66	6506.61	7915.05	26711.9	64965.7	19493.5	22996
11627.9	11986.1	4337.89	4755.26	8293.8	61565.2	81404.6	39846.6
9413.98	13706.3	2228.23	2613.52	28209.6	43222.8	11212.5	9280.82
9459.24	2066.59	1295.36	1174.1	51092.9	30670.3	22298.5	11985.8
6184.83	4680.38	765.105	495.803	15412.6	19578.2	3460.28	2594.44
10177.6	18828.2	3112.55	4698.66	27450.3	29970	7128.59	35577.2
8113.25		3930.31		46145.1		20473.1
19567.3		3808.65		24342.9		15682.2
14622.7		6777.34		40157.2		20323.5
14663.5		5420.5		91121.2		31094.4
3453.65		860.06		30489.5		11614.2
5466.74		1885.09		13353.4		14093.2
6039.57		2436.92		7643.11		8410.03
15346.6		2249.86		36670.9		55208.6
26182.9		5940.01		47461.4		199667
5911.89		1527.15		37314.8		14481
24398.5		4370.39		39593.2		28510.5
16675.5		2396.05		53965.7		25380.5
7327.96		1962.57		45073.8		11334.4
11881.7		2582.11		63872.9		16789
5486.71		1611.68		22169.5		23166.5
4181.59		2771.61		19304.9		17109.7
34216.6		16927.4		113594		64388.1
34397.6		10494.5		67338.7		16370.2
11843		4059.89		36743.2		12851.6
2701.45		2639.1		29836		20047
25878.9		6367.01		92907.4		77219.7
27493.5		3008.28		51414.1		64751.5
24490.1		2969.71		70593.1		25047.7
21358.9		2766.67		137575		20182.4
9618.82		2403.9		42415.4		6739.18
3857.19		2621.95		17759.3		19863.1
49144.6		4424.61		101157		63204.2

## Sheet: Fig 2C Children Resp
SARS-CoV-2 Sero Positive -Flu A/ Shanghai H7	SARS-CoV-2 Sero Negative - Flu A/ Shanghai H7	SARS-CoV-2 Sero Positive -Flu B/Brisbane HA	SARS-CoV-2 Sero Negative - Flu B/Brisbane HA	SARS-CoV-2 Sero Positive - FluA/ HongKong H3	SARS-CoV-2 Sero Negative - FluA/ HongKong H3	SARS-CoV-2 Sero Positive - FluA/Michigan H1	SARS-CoV-2 Sero Negative - FluA/Michigan H1	SARS-CoV-2 Sero Positive - FluB/Phuket HA	SARS-CoV-2 Sero Negative - FluB/Phuket HA	SARS-CoV-2 Sero Positive - RSV-Pre Fusion F	SARS-CoV-2 Sero Negative - RSV-Pre Fusion F
85.4126	338.931	8916.78	32814.7	23979	69753.4	33.9382	47259.8	2820.22	66851.1	49994.3	106042
439.67	571.673	50186	25362.8	50192.3	131453	82911	73990.7	22293.5	83667.2	177933	30700.8
292.264	9431.64	19600.9	17525.7	90680.8	30810.1	113649	12250.1	22232.7	65275	454518	192632
150.332	112.01	16386.9	1734.23	47620.5	30432.2	37296.7	4895.74	10035.4	1351.55	203296	58840.7
910.68	116.636	9153.12	12710.8	114930	3451.65	63870.7	122193	15254.8	22335.1	172150	59467.5
1667.41	221.901	4824.62	385.889	111508	55235	73201.1	426598	12160.6	216.407	112947	177621
2374.76	2886.25	31797.2	20757.4	106453	114217	24512.7	58162.7	120595	96919.9	331149	223694
96.577	789.058	35721.8	10376.9	153419	189886	140545	60051.3	7224.33	24414.1	209006	207123
352.989	544.458	32924.1	9995.72	152395	68472.1	54170.8	421660	54326.6	41658.6	62002.2	112019
565.661	3830.57	39387.3	20153.3	67268.9	749262	40687.2	46754.1	25656.2	19235.9	130309	129096
1187.64	1491.06	9011.05	11898.4	43853.3	216391	11685.2	100153	24865.6	87628.4	69936.3	118269
129.579	650.33	3596.68	30420.8	50955.2	279566	41705.1	16140.1	6051.09	13979.1	69460.3	270205
5218.56	394.932	71553.6	31165.7	77796.1	50683.2	151251	46194.9	93314.4	7889.15	193355	64732.2
382.747	1216.78	8726.4	3569.53	103696	268265	1059.73	12558.8	20206.8	7392.91	270502	29654.7
329.872	525.898	185.155	47140.9	172169	178229	58079.7	6921.43	272.065	241222	382494	56495.4
2764.57	863.532	19590.4	17338.2	100857	100044	118233	46386.6	1906.56	48703.2	95258.8	122905
7265.53	4381.62	19196.3	19663.4	30131	173342	24126.8	108936	6359.11	65523.1	105366	138881
246.203	1323.36	14686.4	129044	47556.1	96930.3	36815.2	67236.8	6836.89	46675.8	45102.4	144000
525.469	2723.06	5983.88	25932.4	107729	165314	29328.3	100370	11454.2	27613.1	93916.9	64470.6
201.249	286.549	17194.1	1887.35	133533	111524	34070.6	72180	5527.97	20775	94243	59579.1
1235.77	3058.27	4984.93	25957.6	131771	548422	54262.7	159495	12870.3	119414	174499	211293
6401.91	579.513	38516	27948.2	151315	427204	100168	22587.8	91345	59512.6	293108	251538
45.6694	673.588	21579.6	4993.2	6510.05	81413.6	18561.5	54407.7	7195.98	80304.1	296691	67388.2
2937.45	587.677	18842.4	6177.31	26956	31692.6	95257.1	26443.3	21360.7	5490.63	188184	319526
179.568	575.549	10493	54334.7	14391.9	84098.9	36417.4	42649.4	60596.1	33416.8	23767.6	202367
1632.29	1301.83	20711.8	32023.9	426832	99022.7	39402.6	8991.78	29628	18381.9	140932	332032
4714.66	935.44	25465.4	4844.17	897645	319257	169655	80004.8	17011.6	6512.07	260269	141378
1495	331.299	19628.8	39642	333843	69883.8	179249	6604.67	20671.1	101138	107378	52279.4
375.889	96.3457	19561.1	12336.1	54090.4	76609.6	22604.1	27575.5	18765.2	26474.3	51276.9	259972
1206.1	346.92	47023.5	20857.6	100153	75943.4	55353.2	40053.4	81181.6	56441.5	156075	35636.9
362.343	456.798	25266.8	3526.43	20578.2	10091.5	56866.5	18570.5	87220.2	8709.58	95049.4	48963.5
1076.34	2501.53	15906.5	1315.8	192275	122604	17230	79418.7	12286.4	25757.6	111279	100467
330.438	2515.45	17941.7	44631.5	142523	167959	21093.6	184495	19257.8	44597.4	98029.7	152945
307.581	2623.11	27953.9	2497.81	214625	148815	11497.8	170793	4380.44	2871.5	42350.8	98086.2
12000.1	467.263	98909	53776.8	868216	116121	44490.9	31736.5	9136.4	57271.6	125813	132822
2115.96	2395.09	7991.78	8391.86	82421.7	248462	2565.78	212415	1996.82	19793.9	50913.6	48163.9
1636.19	1213.99	10964.3	9711.91	81530.5	4153.44	99898.8	75136.1	14754.4	10712.9	108792	118561
556.57	58.5	29959.1	30933	74149.7	411.178	13896.5	442.435	13410.4	11491.9	102646	381368
510.797	568.677	28128	37004.4	43131.2	25008.2	61049.6	37351.3	62102.8	24636.7	116104	301394
51.1167	687.412	9458.88	32240.5	16072.1	201921	17399.3	80674.3	29313.3	117420	91786.6	59856.6
4667.73	1354.84	13244.6	37120.5	82686.7	85896.4	90432.3	20874	4307.03	10591.2	104599	216675
	32.5588		1222.25		39730.2		96.1137		839.021		23802.7
	1415.93		89011.4		26642.5		158610		8083.14		75111.4
	1518.75		73169.4		38541.6		237230		5912.46		143388
	1377.06		13554.1		82822.5		63475.8		7237.8		110111
	2146.19		4371.57		201359		89573.2		20549.6		99686.3
	419.312		37591.7		43528		75836.5		55227.1		48993.3
	4153.25		70247.5		90504.1		81319.4		82713.4		106153
	1565.17		74293.6		89269.8		22401		39587.7		112084
	4218.4		59911.6		88286.7		99406.9		85685.3		114744

## Sheet: Fig 2D Adults Resp
SARS-CoV-2 Sero Positive -Flu A/ Shanghai H7	SARS-CoV-2 Sero Negative - Flu A/ Shanghai H7	SARS-CoV-2 Sero Positive -Flu B/Brisbane HA	SARS-CoV-2 Sero Negative - Flu B/Brisbane HA	SARS-CoV-2 Sero Positive - FluA/ HongKong H3	SARS-CoV-2 Sero Negative - FluA/ HongKong H3	SARS-CoV-2 Sero Positive - FluA/Michigan H1	SARS-CoV-2 Sero Negative - FluA/Michigan H1	SARS-CoV-2 Sero Positive - FluB/Phuket HA	SARS-CoV-2 Sero Negative - FluB/Phuket HA	SARS-CoV-2 Sero Positive - RSV-Pre Fusion F	SARS-CoV-2 Sero Negative - RSV-Pre Fusion F
5239.72	6069.59	31294.1	58561.8	26520.1	11703.5	19879.3	14820.9	52754.3	95285.9	244665	90036.7
7458.12	6245.18	86002.8	57021.8	176210	59320.9	39768	171313	70098.6	101051	316602	77545.3
13040.5	5908.11	8652.01	13627.8	26756.1	60341.4	43764.6	28045.8	14279.5	180802	119912	73577.6
1239.68	3206.4	12848.4	46135.2	14945.5	47894.6	17866.5	14097.6	95573.9	49195.8	193572	90476.1
10664.6	2200.17	37637.3	7845.03	41834.2	37699.2	16074.3	26454.8	61102.3	135150	115070	283079
7304.25	3071.41	135233	55602.3	86057	37069.8	13500	17769.7	90751.9	27566.9	152973	269229
1967.36	2015.48	204910	55929.3	88271	11009.8	15364.3	12793.3	150174	42396.1	366407	206817
3980.02	5769.09	45553.3	8566.45	13996	60539.9	19434.5	42214.9	50672.2	9085.6	83482.6	83220.9
10843.9	32.4972	305787	1433.89	54965.6	274.675	965768	3412.46	277402	1426.37	32370.1	1135.77
1350.57	7978.7	17865.3	5365.3	9592.6	165901	28296	19297	33438.4	4935.96	31294.9	107729
6490.3	35501.6	306053	202431	619654	162761	663675	539623	195149	327507	74628.4	135417
2576.59	4251.86	97621	71111.2	210884	30092.3	8383.12	72207.7	106737	95814.8	140252	181097
2961.6	10709.1	137035	27433.4	29316.6	73760	60889.6	16608.3	137252	12800.1	209350	132241
5650.86	1273.57	237725	28859.4	246522	8868.63	223515	13901.6	216407	28876.5	115411	166243
14722.4	37040.7	24846.7	232559	40146.5	82224.3	15480.4	41862	17483.2	132048	159112	238008
4696.38	2000.32	17807.3	68611.3	18322.9	49578.1	20615.4	7529.05	18502.2	179165	295932	343736
1702.57	4810.45	39432.7	572407	6175.58	588937	17991.1	317032	21221.4	126858	171694	115542
57602.3	2363.26	53912.3	396971	55783.9	109990	75038.6	348316	57767.8	232250	586101	47045.7
2311.99	12948.8	59164	36591.9	57785	36440.6	86234.3	39233.8	33471	24673.8	219145	146495
1622.43	5570.25	27839.3	65126.4	30410.4	144546	24852.6	141803	35814	183791	104030	195814
1917.41	1311.26	18601.5	68894.2	27766.1	31179	7902.76	23688.2	16176.7	60356	59141.8	152015
1675.89	22702.3	93054.8	847502	74600.8	221578	83091.3	991132	135582	866480	120159	148213
17687	1260.26	39660.1	70090.8	59807.4	21302.4	75251.3	286856	299980	160724	148468	213536
5144.43	342.098	39017.5	46574.3	9492.69	8005.08	22572.6	65288.1	82611.7	73635.9	66590.6	122449
4170.01	5397.6	61250	48820	61961.2	26524	13960.6	105362	81029.7	19408.7	177301	160294
2346.49	731.162	9914.59	79393	3143.14	18776	8114.38	8079.59	10437.2	38767.5	77679.1	183473
595.138	4325.41	51913	62277.3	38476.1	11618.9	2660.84	4565.82	35702.4	62142	68139	171990
7351.1	29044.4	100807	111918	40672.1	236064	17802.4	430289	292375	119998	105078	160912
3860.57	1227.18	29301.4	41454	73115	21105.4	8853.63	24580	107244	47474.8	341076	159873
12454.9	11773.9	55692	147004	54027.9	50159.7	129108	161667	107372	158316	378996	189961
7693.86	2202.65	27669.8	26789.7	30095.8	19274.6	35892.9	6501.94	46050.6	92751.1	87951.3	156583
1369.77	11717.8	280037	31415.7	213267	40049.2	181847	32243.6	692394	84539.1	59429.9	172761
7791.31	4721.07	29992.7	22413.3	21017.8	25809.4	51437.5	13242	20203.5	41967.1	165588	186838
14296.9	9305.16	64306.1	5173.32	29639.3	23709.5	15652.6	45204	149052	9411.77	308809	98795.5
9458.59	15342.1	38651.5	24983.4	68160.5	21807.3	23765.4	63017	35452.4	38679.5	206798	104363
13155.9	1190.85	36377.4	35750.3	37181	21107.8	39168.6	35524.8	24997.4	96300.2	144812	106692
1260.78	927.077	15945.8	36261.4	20582.7	58526.6	13500.6	17437.8	22592	10551.8	195123	180543
1676.12	8540.44	45211.7	57155.4	68073.4	70677.5	176567	30229.3	175843	46346.3	167811	189749
2413.88	516.927	8702.47	54543.4	14042.1	115014	22454	31517.7	6904.21	58813.1	78971.6	138134
9969.43	5570.19	15170.2	36595.3	125665	27901.6	30977	40076.6	25445	26360.8	237850	103265
4091.7	13918.2	35908.9	105960	13902.1	71040.8	6998.19	149650	29901.9	169310	59537	204846
1327.73	2154.23	10943.7	115976	20633	19443.1	105537	24430.2	18426.3	286809	266790	849109
1660.58	2866.13	22864.6	142801	11333.6	75663.9	58589.5	200333	22244.3	161838	36849.1	143852
1660.33	18147.2	25540.6	138086	6403.75	51256.6	3716.26	52376	25700.6	72536.9	108768	322153
34002	6100.77	94867.7	36603.7	98082.3	77395.7	134846	106374	92241	101224	321618	309080
5639.44	6477.06	124132	22319.6	52557.7	79665.6	37515.4	18891.7	181081	28488.8	200249	256396
3249.09	8378.96	10875.8	65335.3	35805	50214.6	24185.9	177377	21442.9	28121.5	184699	59615
4398.53	2120.96	64146.3	258298	17598.1	937912	8657.15	1.06161e+06	60215.4	511180	120836	228526
3691.99	7523.43	39321.9	33420.7	9022.59	229634	52862.3	20941.4	127623	31490	65132.7	335618
3777.19	856.251	70439.6	8446.44	30214.2	6495.57	18943.1	6517.45	16188.5	9573.11	258651	75541.8
3918.35	9783.82	15191.4	28041	163389	25961.6	8780.46	57181.7	63317.8	63349.7	237516	129884
9460.66	1056.18	44316	12440.8	157229	26526.5	49163.1	134589	227553	14013	458430	184709
4646.82	4623.02	152165	25506.9	46130.6	73310.5	87486.5	74071.3	258125	36174.7	97138.6	58247.6
10921.7	5821.5	10853.5	14149.7	25559.8	37637.3	30310.9	213724	12539.4	21517.5	131920	82661.7
32881.6	4577.06	180046	44824.7	42855.1	41825.3	88937.5	11346.1	134492	19765.5	441185	121206
3111.74	857.063	174777	70045.1	101777	14176.6	323574	10696.4	206233	101716	284103	191252
222.612	5341.03	38361.8	51556	4315.38	117868	32664.6	77865.4	81082.3	98528.2	113830	580010
8771.62	4383.89	153267	50539.6	76298.9	37022.2	367068	43308	146665	58918.6	290158	345668
2856.08	475.085	28054.5	29627.9	32328.3	21351.5	8704.91	29575.8	27562	26172.7	122581	162436
3347.7	3855.35	306098	10877.6	478084	9618.25	1.00716e+06	12113.9	303389	14120.5	182354	545129
340.546	3554.06	70772.5	40607	118563	61469.5	25386	27329.1	52318.5	31876.9	50226.1	316008
3408.53	325.579	23702.3	124405	14530.4	4442.97	8328.74	20308.1	39074.8	33110.9	167536	270686
3665.21	3027.8	9268.43	91241.3	39174.8	16678	51949.1	9305.76	41209.1	293743	130673	155501
2267.59	15642.2	31698.4	112189	186541	75702.7	19661.9	118645	95884.1	112751	280540	110303
6480.67	959.106	36754.5	72418.4	18889	33386.5	52473.3	114870	25260	104514	151047	84593.2
608.424	1517.31	59083.4	105681	23411.7	25465.8	44211.3	174568	53606.4	52461.2	95856.1	181377
793.557		40511.6		11323.9		22506.6		73897.1		102096
672.742		220124		44014.7		97237.6		229592		56827.4
2453.12		96205.1		17897.2		139169		93673.2		61947.4
5045.2		67873.5		64600.3		116473		54515		209462
5105.85		35192.6		16737.2		19974.2		23933.5		129934
538.394		54762.6		78364.5		6531.59		24206.3		118020
11135.4		9462.22		12655.8		28638.9		6450.25		221183
21256.7		279899		121037		53529.5		301640		101077
11373.6		61161.8		38137.8		94170.9		76830.4		74740.2
3332.8		293616		77417.4		125537		116312		92340
5396.86		20253.9		25093.4		26103		24530.1		153403
393.014		9359.44		6925.16		18910.6		4158.18		50288.1
34547.5		97409		21310.3		25814.2		77878.6		442547
3742.04		37740		73975.6		37143.2		11389.9		176514
9349.19		21992.5		22574.4		44133.7		12712.9		142670
3725.82		40235.1		11058.1		13538.4		58934.7		403809
1538.83		27062.6		37820.3		56182.4		178202		158056
4958.25		17388.7		23923.8		58467.4		21644.4		99818.8
3001.36		31008.3		59455.2		10285.8		34179.3		104901
519.674		6047.47		9392.36		10529.1		5897.09		95358.3
17793.6		125107		132152		147315		156338		302704
5379.3		30611.6		29419		91340.4		106367		302908
