# Supplementary material for: Children develop robust and sustained cross-reactive spike-specific immune responses to SARS-CoV-2 infection
Source: Nat Immunol. 2021 Dec 22;23(1):40–9. doi: 10.1038/s41590-021-01089-8 (PMC8709786; doi:10.1038/s41590-021-01089-8)
Supplement: Source Data Fig. 3 — Statistical source data for Fig. 3. [file 41590_2021_1089_MOESM6_ESM.xlsx]

## Sheet: SARS-CoV-2 Spike
Spike	Spike 1 Block	Spike 2 Block
16863	16863	16863
14389.2	5578.78	11399.1
75967	17441.3	66988.6
69443.7	38603.6	66704.8
12181	6263.58	11422.5
13072.1	6091.92	8647.59
11735.9	4518.78	10445.9
7052.82	2841.93	5808.43
28243.8	13116.6	25005.2
8081.06	5029.8	5261.62
6674.27	2728.5	5853.73
9147.93	2901.24	7494.91
1506.68	776.926	1105.46
1335.07	748.355	1040.84
30881.3	10711.5	25409.2
54052.4	11521.9	45453.6
7175.66	1750.24	6004.31
22505.8	5933.6	22166.7
7443.11	2110.22	5431.32
10996.2	3172.8	8492.82
17050	7053.56	14651.9
21370.8	5510.14	18853.8

## Sheet: SARS-CoV-2 N-Capsid
N-capsid	Spike 1 Block	Spike 2 Block
16863	16863	16863
6195.15	6690.47	5682.73
4000.5	3784.78	3673.25
97359.5	99548.4	92228.9
387.904	366.348	426.304
3943.24	3085.83	3153.65
8510.55	8910.5	9234.38
18526.4	16544.6	19680.2
5174.55	5092.67	5131.53
1111.01	1222.33	1114.01
10506.6	11509	10124.7
9313.4	9951.52	9699.09
3465.45	3348.39	3183.99
2436.37	2445.95	2465.1
5819.12	6380.5	5522.45
15380.3	14405.1	14935.5
3970.77	4054.13	3768.45
5111.09	5842.83	5848.07
8326.69	8277.92	7321.65
5166.67	4913.92	5156
793.657	363.121	375.523
2617.87	1963.44	2497.7

## Sheet: OC43
OC43-Spike	Spike 1 Block	Spike 2 Block
30778.1	33435.2	23529.1
74125.5	71100.5	60489.1
154244	155442	135566
73144.9	86203.4	62343.6
29609.7	23094.6	18768.5
87153.4	92275.4	89070.4
40528.2	34650.4	37517.2
50746.7	50223.4	15143.8
38737.2	41796.2	23258.1
8886.5	9738.49	6683.5
55066.4	51593	42123.6
93394.1	92891	60816.9
114057	119805	102536
52948.5	52733.6	14507.5
96003.6	84092.3	68463.6
49154.7	50413.9	47227.1
45129.7	48964.5	48084
27532.8	25497.3	14505.4
36185.7	32100.9	25639.6
98353.2	83664.7	74312.6
99095.2	87997	91895.6

## Sheet: HKU1
HKU1-Spike	Spike 1 Block	Spike 2 Block
16863	16863	16863
1213.71	1271.18	828.622
20058.1	18993.5	16002.6
15662.1	16059.8	13925.4
15606.8	19035.1	12171.5
4709.09	3726.82	3274.75
12548.4	12670.3	13054.6
3919.72	3485.77	3879.34
8847.58	9440.06	5704.25
4796.44	5664.1	2973.79
2496.56	2720.46	2110.27
6989.91	7154.62	5474.94
11531.3	11222.2	4648.52
16765.5	17692.7	15674.8
10987.6	10911.9	5623.13
14227.9	12912	9650.93
3646.35	3619.4	3137.01
3488.76	3900.21	3848.34
14954.7	15139.6	11719.6
6745.04	6395.31	4328.74
9464.87	8685.05	7270.63
15588.4	11457.6	17129.1

## Sheet: NL63
HKU1-Spike	Spike 1 Block	Spike 2 Block
16863	16863	16863
1213.71	1271.18	828.622
20058.1	18993.5	16002.6
15662.1	16059.8	13925.4
15606.8	19035.1	12171.5
4709.09	3726.82	3274.75
12548.4	12670.3	13054.6
3919.72	3485.77	3879.34
8847.58	9440.06	5704.25
4796.44	5664.1	2973.79
2496.56	2720.46	2110.27
6989.91	7154.62	5474.94
11531.3	11222.2	4648.52
16765.5	17692.7	15674.8
10987.6	10911.9	5623.13
14227.9	12912	9650.93
3646.35	3619.4	3137.01
3488.76	3900.21	3848.34
14954.7	15139.6	11719.6
6745.04	6395.31	4328.74
9464.87	8685.05	7270.63
15588.4	11457.6	17129.1

## Sheet: 229e
229e-Spike	Spike 1 Block	Spike 2 Block
16863	16863	16863
5433.31	5928.29	4754.53
17828.4	16482.1	15676.9
31447.2	31568.9	29906.6
60071.8	69588.1	65269.8
12515	10250.9	10291.4
74431.2	78954.9	80266.6
4614.01	4064.87	4757.55
12251.2	12242	12292.8
14966.9	16554.8	14609.1
13958.2	14904	13130.3
50776.1	48108.4	49084.4
35301.7	34991.6	32949.7
36308.9	38919.5	37189.2
13773	13665.2	12696.4
31308.9	28641.5	29699.5
13166.1	13657.9	12845.1
2270.91	2595.99	2532.58
33743	33407	29742.4
163.974	143.443	138.926
346.827	297.397	291.208
4104.96	3764.22	4057.71
