# Supplementary material for: Children develop robust and sustained cross-reactive spike-specific immune responses to SARS-CoV-2 infection
Source: Nat Immunol. 2021 Dec 22;23(1):40–9. doi: 10.1038/s41590-021-01089-8 (PMC8709786; doi:10.1038/s41590-021-01089-8)
Supplement: Source Data Fig. 4 — Statistical source data for Fig. 4. [file 41590_2021_1089_MOESM7_ESM.xlsx]

## Sheet: Fig 4A-C
Sero Positive Children Spike	Sero Negative Children Spike	Sero Positive Children N-Capsid	Sero Negative Children N-Capsid	Sero Positive Adult Spike	Sero Negative Adult Spike	Sero Positive Adult N-Capsid	Sero Negative Adult N-Capsid	Sero Positive Children Flu	Sero Positive Children Negative Flu	Sero Positive Adult Flu	Sero Negative Adult Flu
264	110	2	4	96	148	30	0.5	28	172	132	8
722.222		1.11111		38	62	14	0.5	61.6667			430
620	242.667	0.5	0.5	38	496	126	2	50	0.5		1246
	418		0.5	54	37	92	1		766	66	19
348	70	8	0.5	170	160	132	0.5	160	796	476	392
	142		0.5		524		2		230		320
272	274	94	0.5	400	84	118	4	188	276
112	330	6	6		428.333		1.66667	244	54
124	168	12	0.5					62	4
222	742	4	2	48		108		34	36
36	776	8	32	286	6	116	32	0.5	16		374
218	484	18	8	124	8	14	452	20	136
166	387.222	4	24.4444	748		44		324	104.444	146
38		66		500		0.5		160		130	96
118		172		148	14	24	0.5	254		122	64
750	4	42	0.5	38	0.5	2	0.5	800	24	0.5
332	20	12	0.5	36	2	20	0.5	28	0.5	168
364	8	12	0.5	84	24	0.5	4	50	0.5	14	78
816	0.5	0.5	0.5	64	4	26	12	0.5	214	160	24
456	30	14	0.5	34	3.5	0.5	0.5	24	26	0.5	0.5
912	0.5	80	0.5	200	0.5	40	0.5	88	9	0.5	20
172	26	0.5	0.5	198	4	18	0.5	132		94	44
361.667	20.5	46.6667	0.5	268	6	32	4	93.3333		104	10.5
433.333		55.5556		120	12	4	4	31.1111		38	28
1094		22		792	0.5	22	0.5	44		800	194
1480		18		168	1124	40	16	40		0.5	18
1403.33		153.333		166	2	212	0.5	95		0.5	26
543.333		31.6667		130	2	58	12	10		20	0.5
2635.56		117.778		84		44		26.1111		532
1651.11		33.3333		126	4	30	0.5	88.8889		2554
1698.89		80		184	26.6667	18	0.5	7.77778		130
603.333		43.3333		1496	0.5	54	14	6.66667		78	46
533.333		53.3333		460	24	54	0.5	13.3333		12
				508	32	20	0.5			20	432
				352		62.6667				16	1.66667
18		30		308		334.667		56		14	74
				466		284				60
14		0.5		58		0.5				120
24		4		412		284				29.3333
				508		700				244
2.5		0.5		42		42		96		0.5
6		2.5		70		74		552
154		2		171.667		56.6667
				1220		142		186.5		120
				40		12		15		120
				163.333		125		0.5		16.6667
				203.333		53.3333
				20		32
				8		30
				22		20
				30		24				60
				0.5		72				262
										186
										46
				26		40
				388		878
				28		16				14
										74
				6		6
				24		12				20
				2		6				122
				16		0.5				102
				0.5		0.5				116
				10		8				0.5
				0.5		0.5				24
				12		18				38
				16		0.5				24
				14		9				16
				16		0.5				33.5
				20		0.5
										0.5

## Sheet: Fig 4D
	Adult IL-2												Adult IL-4												Adult IL-10												Adult IL-17A												Children IL-2
DMSO	0	0	0	0	0	0	0	0					0	0	0	0	0	0	1.55	0					0	0.66	0	0	2.35	0.9	0	2.41					0	0	0	0	0	0	0	0					0
Spike 1	1.77	0	0	0	6.18	16.56	16.85	0					0	0	0	0	0	0	0	0					0	22.12	0	0	1.12	2.8	0	2.63					0	0	0	0	0	0	0	0					0
Spike 2	0	0	0	0.885	9.32	45	38.15	0					0	0	0	0	0	1.41	0	0					2.06	8.525	0.95	0	3.41	4.35	1.12	6.46					0	0	0	0	0	0	0	0					0
N/M	0	0	0	0	4.08	125.47	52.88	0					0	0	0	0	0	0	1.6	0					0.86	0.97	0	0	3.61	2.94	1.52	6.42					0	0	0	0	0	0	0	0					0
[truncated: 47 more columns]

## Sheet: Fig 4E
SARS-CoV-2	α-hCoV	β-hCoV
9	11.6667	2
7	1.12281	0.625
126	51.125
3.78571	8	6.9
83	42.3636	79.8
9.04348	5.67647	7.27273
39.125	22.5926	72.6667
13.8333	8.55556	4.4375
13.9167	2.71795	22.1875
10.9091	7.36232	10.2885
24	17.5556	17.8571

## Sheet: Fig 4F
Spike	N/M	Flu
40	0.5	12
97	0.5	10
80	0.5	16
20	16
