# Supplementary material for: Children develop robust and sustained cross-reactive spike-specific immune responses to SARS-CoV-2 infection
Source: Nat Immunol. 2021 Dec 22;23(1):40–9. doi: 10.1038/s41590-021-01089-8 (PMC8709786; doi:10.1038/s41590-021-01089-8)
Supplement: Source Data Fig. 5 — Statistical source data for Fig. 5. [file 41590_2021_1089_MOESM8_ESM.xlsx]

## Sheet: Fig 5A-B
Adults-SARS-COV-2-RBD	Adults SARS-COV-2-Spike	Adults SARS-COV-2-N-capsid		Children-SARS-COV-2-RBD	Children SARS-COV-2-Spike	Children SARS-COV-2-N-capsid
6618.01	16605.2	6191.38		7798.51	18114.2	5861.74
171.127	19.4906	377.593		9188.59	25100.9	3596.32
15838.8	49269.5	28169.4		6241.7	19417.6	679.651
2752.06	11405.1	3623.47		5844.15	15723.6	846.059
118.051	220.612	2929.4		782.834	2459.92	5150.95
1904.48	5838.76	4720.7		1113.36	3281.6	6798.76
8009.96	21165.1	3860.43		45769.4	100537	7658.04
5888.61	14115	7676.27		4984.16	13250.5	11316.6
1787.51	5137.95	4958.81		18656.5	52167.4	16204.6
1464.73	4503.28	3388.22		10735.8	30965.4	7808.03
1286.41	6651.01	26036.3		24224.3	55440.3	17915.8
821.224	4083.81	859.868		12690.3	29297.7	31997.8
983.405	2190.4	5415.92		2921.48	9038.19	1624.33
27165.8	62765.3	3410.59		9013.51	20716.2	6178.17
3240.83	8655.77	15874.3		2478.64	6869.39	4696.72
10529.4	32936.1	28362.9		4757.47	11457.3	6970.16
618.233	2292.26	2568.53		2645.34	10411	22414.3
5302.73	10405.8	5083.8		4492.06	16129.1	9319.05
4015.94	10276.7	8230.69		3929.19	7922.78	9743.45
8112.17	18574.4	8517.79		4587.44	12160.9	5760.84
304.12	1879.52	683.04		2946.58	12269.5	4232.24
3045.86	7801.83	16011.1		68694.9	181677	10421.2
45088.4	85444	22178.2		1400.17	4427.38	2243.76
4365.92	11025.4	3044.54		1052.24	4631.89	3427.68
2429.26	2713.53	2909.7		3589.11	8683.61	3669.3
774.618	3093.09	6807.63		8723.22	23849.8	11309
1157.2	3195.21	3315.21		9056.95	32759.2	8422.6
1397.94	3866.85	1582.62		5110.38	11761.3	3666.77
8762.05	20312.1	9841.69		4664.44	16391.2	9227.1
2547.17	8267.1	14246.3		2149.77	6572.02	4811.35
1911.29	5368.29	803.738		9506.75	22666.9	7168.22
				5224.88	15240.5	4924.46
4459.5	10720.3	13960.4		1979.03	6480.26	17440.3
4353.96	12845.4	5543.47		389.285	445.233	4957.4
3525.96	12098.9	9622.9		71.7713	31.2395	4635.43
3457.44	7656.62	2654.3
279875	590067	53395.5
16600	48839.9	14905.7
2975.07	8972.28	1840.04
1329.09	5507.69	2993.47
490.097	806.915	3459.72
1156.27	4248.47	9872.26
768.245	4476.53	7927.76
3099.93	10721.3	6224.13
10061.7	24966.3	40260.5
863.031	2880.68	2053.54
1500.05	43562.6	2235.87
304.467	759.721	854.426
2320.43	5666.1	1586.77
872.786	2078.38	1429.06
5346.24	17593.2	2799.63
2603.82	7532.04	4497.4
5288.21	16173.8	31568.3
2454.14	9375.18	12217
234.7	3927.03	1274.36
6730.65	12033.9	3065.23
5038	9818.05	50931.6
825.067	2493.76	1572.02
43143.8	95449.2	6768.64
3595.96	10851	19133.6
5959.03	10881.2	6368.08
13917.9	40456.9	151714
9384.62	27353.7	11050.8
31177.5	74028.6	30924.3
1471.21	8092.78	5271.42
24542.3	38447.1	12367.2
5305.14	16373.7	12435
21254.3	89232.4	187388
232.886	66.3961	306.583
35.1464	23.9395	18.2345
1162.51	3782.51	1256.78
254.942	59.8478	104.599
188.36	37.7451	40.881
122.273	56.9732	89.0131
6134.03	32366.2	18076
80.583	200.664	631.113
46308.5	91856.8	193152
808.82	555.025	1152.29
16191.2	44708.2	64640.8
1552.99	3257.84	2986.54
1242.8	3977.79	2587.92
1031.03	3401.33	1385.39

## Sheet: Fig 5C
SARS-CoV-2 Spike		SARS-CoV-2 RBD		SARS-CoV-2 N-Capsid
6mth	12mth	6mth	12mth	6mth	12mth
18114.2	6762.67	7798.51	2394.72	5861.74	504.106
25100.9	3346.06	9188.59	1079.19	3596.32	527.187
19417.6	7079.1	6241.7	2974.04	679.651	763.722
15723.6	10997	5844.15	4952.55	846.059	1370.1
2459.92	10957.2	782.834	4467.51	5150.95	409.003
3281.6	11756.6	1113.36	4230.42	6798.76	643.267
100537	24502.4	45769.4	8823.15	7658.04	660.595
13250.5	7949.68	4984.16	2834.14	11316.6	3134.36
52167.4	23585.1	18656.5	9179.81	16204.6	1374.99
30965.4	20910.7	10735.8	8912.22	7808.03	7827.27
55440.3	13890.9	24224.3	6145.11	17915.8	3864.84
29297.7	52951.3	12690.3	25393.7	31997.8	1890.68
9038.19	22104.4	2921.48	7471.11	1624.33	878.005
20716.2	19415	9013.51	6125.89	6178.17	2036.82
6869.39	8.79003	2478.64	13.5303	4696.72	3471.72
11457.3	62.6779	4757.47	133.728	6970.16	189.499
10411		2645.34		22414.3
16129.1		4492.06		9319.05
7922.78		3929.19		9743.45
12160.9		4587.44		5760.84
12269.5		2946.58		4232.24
181677		68694.9		10421.2
4427.38		1400.17		2243.76
4631.89		1052.24		3427.68
8683.61		3589.11		3669.3
23849.8		8723.22		11309
32759.2		9056.95		8422.6
11761.3		5110.38		3666.77
16391.2		4664.44		9227.1
6572.02		2149.77		4811.35
22666.9		9506.75		7168.22
15240.5		5224.88		4924.46
6480.26		1979.03		17440.3
445.233		389.285		4957.4
31.2395		71.7713		4635.43

## Sheet: Fig 5D
SARS-CoV-2 Spike		SARS-CoV-2 RBD		SARS-CoV-2 N-Capsid
6mth	12mth	6mth	12mth	6mth	12mth
100537	52951.3	45769.4	25393.7	7658.04	1890.68
8683.61	6762.67	3589.11	2394.72	3669.3	504.106
4427.38	3346.06	1400.17	1079.19	2243.76	527.187
6869.39	7079.1	2478.64	2974.04	4696.72	763.722
9038.19	11756.6	2921.48	4230.42	1624.33	643.267
25100.9	24502.4	9188.59	8823.15	3596.32	660.595

## Sheet: Fig 5E-F
Adults SARS-COV-2-Spike	Adults SARS-COV-2-N-capsid		Children SARS-COV-2-Spike	Children SARS-COV-2-N-capsid
96	30		348	8
38	14		543.333	31.6667
54	92		533.333	53.3333
38	126		620	0.5
170	132		2.5	0.5
26	40		603.333	43.3333
70	74		6	2.5
34	0.5		816	0.5
36	20		14	0.5
20	0.5		2635.56	117.778
8	30		456	14
120	4		364	12
22	20		124	12
40	12		912	80
203.333	53.3333		1094	22
168	40		433.333	55.5556
466	284		24	4
163.333	125		1651.11	33.3333
148	24		361.667	46.6667
460	54		1480	18
508	20		272	94
748	44		118	172
16	0.5		36	8
500	0.5		218	18
352	62.6667		332	12
30	24		112	6
200	40		222	90
14	9
84	0.5
16	0.5
64	26
12	18
84	44
268	32
286	116
10	8
124	14
308	334.667
0.5	0.5
166	212
412	284
42	42
508	700
16	0.5
1220	142
48	108
20	32
198	18
0.5	72
6	6
126	30
388	878

## Sheet: Fig 5G
SARS-CoV-2 Spike		SARS-CoV-2 N/M
6mth	12mth	6mth	12mth
348	110	8	6
543.333	440	31.6667	55.5556
533.333	24	53.3333	2
620	117.778	0.5	28.8889
2.5	167	0.5	17
603.333	185	43.3333	22
6	147	2.5	7
816	42	0.5	8
14	23.3333	0.5	30
2635.56	808	117.778	45
456	1223.33	14	225
364	72	12	12
124	93.3333	12	71.6667
912	60	80	54
1094		22
433.333		55.5556
24		4
1651.11		33.3333
361.667		46.6667
1480		18
272		94
118		172
36		8
218		18
332		12
112		6
222		90

## Sheet: Fig 5H
SARS-CoV-2 Spike		SARS-CoV-2 N/M
6mth	12mth	6mth	12mth
332	72	12	12
348	110	8	6
14	440	0.5	55.5556
6	24	2.5	2
222	185	4	22
1480	147	18	7
