# Supplementary material for: Children develop robust and sustained cross-reactive spike-specific immune responses to SARS-CoV-2 infection
Source: Nat Immunol. 2021 Dec 22;23(1):40–9. doi: 10.1038/s41590-021-01089-8 (PMC8709786; doi:10.1038/s41590-021-01089-8)
Supplement: Source Data Fig. 6 — Statistical source data for Fig. 6. [file 41590_2021_1089_MOESM9_ESM.xlsx]

## Sheet: Fig 6A
Children Wuhan Spike	Children B1.1.7 Spike	Children B1.351 Spike	Children P1 Spike	Adult Wuhan Spike	Adult B1.1.7 Spike	Adult B1.351 Spike	Adult P1 Spike
11007.9	9726.92	7706.9	6992.47	18279.3	19854.7	27407.8	14539.9
17768.5	16183.3	10316.6	11031.9	3619.27	2822.79	1675.83	2596.02
30456.7	24815	15048.2	16781.8	5172.85	4111.83	1904	2560.26
3748.69	2806.92	1619.13	2439.43	3542.51	3134.36	1735.3	2323.68
6871.23	5794.01	3223.16	4413.3	6067.13	6793.85	3480.9	4470.06
78608.6	57944.5	38516.1	43759	3272.38	1949.46	1183.5	2047.14
5429.48	4180.1	2596.85	3204.18	3942.31	3196.2	1846.24	1928
21400.3	15976.3	8430.19	12667.4	18800.8	17618.2	10354.5	10042
11715.5	9241.18	4911.28	7023.08	12366	14110.2	6205.88	9224.76
22872	19543.6	10495.7	13397.5	5240.73	5123.25	3305.72	2850.65
11442.3	9761.12	5414.57	8717.85	3211.88	4046.53	3651.09	2459.53
23858.2	18867.4	10941.2	15095.6	2932.21	3030.59	2151.67	2359.33
10473.3	8559.37	6572.28	6641.43	8041.77	7574.3	6274.72	5586.45
14503	15788.1	10992	11188.2	4011.91	3840.04	2183.87	2523.68
13851.7	10264.7	7264.49	9172.46	10292	8736.11	2772.81	2932.41
23968.7	18024.1	11719.4	21656.9	14809.4	13813	5663.55	7383.92
3723.12	3959.73	2759.73	2775.06	29199.9	23855.5	14763.8	17533.4
7476.54	7637.02	4425.97	4763.72	4748.57	7076.6	3802.77	3520.49
12421.5	11097.2	6464.64	7237.9

## Sheet: Fig 6B
Children Wuhan RBD	Children B1.1.7 RBD	Children B1.351 RBD	Children P1 RBD	Adult Wuhan RBD	Adult B1.1.7 RBD	Adult B1.351 RBD	Adult P1 RBD
2879.43	1950.37	889.837	1319.28	5742.31	4338.94	1604.2	2526.88
6953.12	4924.79	2151.29	3170.52	1013.68	726.21	299.952	442.537
10905.3	7467.37	2617.98	3975.53	1496.96	1194.59	297.806	462.849
1181.96	839.23	390.81	551.617	1151.93	683.092	313.391	439.656
2431.89	1765.63	814.437	1258.44	1107.38	729.805	196.941	271.466
38337.7	27746.5	11086.8	18516.1	616.393	405.826	154.874	240.109
1698.1	1208.8	467.48	648.949	1763.63	754.806	227.664	316.398
7348.77	5470.69	2108.43	3156.35	4615.27	5426.69	1294.94	1941.3
4565.23	3164.54	1450.04	2108.93	3757.7	2785.97	1269.35	1883.83
7782.46	5035.35	1945.76	2867.68	2189.6	1581.75	488.01	681.34
2490.02	1692.98	699.5	1031.85	959.013	686.087	406.97	524.391
7879.36	5606.3	2677.13	3782.78	504.208	340.175	135.635	184.044
3384.57	2416.86	1237.94	1851.48	2042.51	1361.05	418.953	636.551
4540.18	3303.11	1614.84	2477.76	1194.13	865.572	350.619	516.83
3432.41	2355.9	1280.54	1882.71	6327.11	4048.49	436.488	705.747
7627.49	4804.98	2311.72	8414.25	4413.54	3113.62	1031.21	1613.38
859.206	620.638	267.438	368.45	12140.5	8799.26	3632.51	5689.01
2271.29	1609.41	774.318	1124.84	937.746	692.822	429.156	538.846
4191.49	2931.73	1283.99	2000.47

## Sheet: Fig 6C
Children Wuhan	Children B1.1.7	Children B1.351	Children B1.617	Adult Wuhan	Adult B1.1.7	Adult B1.351	Adult B1.617
108.03	79.21	0	43.14	95.01	100.07	14.88	87.28
104.89	101.31	79.53	97.3	107.06	100.39	10.37	44.8
98.24	94.02	1.93	38.62	96.57	103.29	96.56	99.85
99.92	91.45	5.66	54.02	106.66	97.15	9.78	94.63
107.98	101.44	101.39	101.92	98.04	52.34	0	29.16
96.94	90.42	0.77	47.54	100.06	85.26	0.75	56.15
100.92	99.89	27.81	98.06	96.66	12.63	1.32	22.64
101.56	99.84	64.39	102.07	98.29	100.72	15.6	87.14
102.12	68.53	0	36.48	99.13	28.35	0	16.62
102.24	87.99	0.04	84.83	102.37	101.17	55.78	98.88
99.75	80.45	0	52.87	80	56.33	3.65	3.4
101.87	49.84	0	0	107	102.97	96.7	101.43
101.78	60.48	0.63	21.85	109.3	101.54	33.35	59.98
105.99	102.81	6.82	68.3	101.28	55.87	0	0
99.94	95.74	0	97.35	98.55	67.84	0	15.48
91.84	97.75	0	35.47	103.43	99.29	1	60.09
99.69	99.98	47.21	95.97	104.63	99.74	2.17	22.44
102.04	53.04	1.27	0	103.16	101.56	27.64	97.39
105.38	75.48	2.71	0	105.88	95.81	0.85	82.7
98.34	102.42	38.51	101.17	107.69	101.37	0.48	5.75
99.73	97.54	2.96	80.65	98.84	100.47	11.53	67.18
99.65	87.15	3.08	84.17	99.06	55.55	0	10.89
103.55	91.31	23.3	95.89	99.5	76.56	0	60.25
97.1	29.49	0	6.79	100.69	100.26	56.62	92.51
102.77	21.61	0	0	99.68	69.22	10.32	26.26
103.26	96.57	18.44	49.19	96.04	77.78	0	46.44
102.41	91.16	2.57	28.01	101.26	99.32	101.22	103.33
98.57	18.88	3.86	0	99.77	99.18	19.01	97.88
				102.55	101.13	24.13	100.69
				100.04	74.55	65.27	71.36
				102.61	68.06	0	34.92
				105.94	57.19	0	4.57
				100.11	74.17	20.02	95.62
				99.09	101.07	73.35	94.9
				93.59	74.56	1.59	66.13
				102.95	96.26	9.55	83.24
				97.84	96.15	9.74	71.81
				99.79	94	50.41	92.56
				97.37	99.78	0	44.37
				100.37	101.64	61.47	91.6
				101.5	84.95	7.7	86.26
				93.73	71.79	0	28.24
				97.1	38.35	0	0

## Sheet: Fig 6D
Children Wuhan	Children B1.1.7	Children B1.351	Children B1.617	Adult Wuhan	Adult B1.1.7	Adult B1.351	Adult B1.617
6400	394.653	100	86.5413	5987.08	661.478	100	232.245
6400	827.233	122.15	468.754	2414.69	334.732	100	100
6400	309.678	100	99.0141	6400	2256.76	132.425	767.471
6400	333.931	100	115.444	4980.75	353.352	100	266.365
6400	1362.5	304.475	464.734	2738.48	371.467	100	78.3152
6400	761.195	100	236.258	1553.11	218.303	100	154.984
6400	229.804	100	130.386	6400	100	100	100
6400	1478.47	100	100	6400	643.068	100	264.225
6400	307.334	100	131.055	2960.44	100	100	100
6400	179.769	100	88.5994	6400	1297.69	179.702	1095.34
6400	213.571	100	100	3421.78	174.39	100	100
2025.67	786.345	100	195.054	6400	2684.27	308.686	1217.36
1971.52	183.235	100	100	6400	345.828	100	149.692
6400	548.191	100	172.475	2637.7	105.772	100	100
6400	761.911	100	422.964	3301.01	125.141	100	70.5094
6400	358.03	100	100	6400	407.238	100	671.862
6400	518.561	96.8958	170.764	3465.64	799.448	100	80.9828
1748.39	107.572	100	94.5162	6400	761.195	100	236.258
5893.59	132.685	100	100	6400	424.416	100	96.8852
5937.31	567.923	97.6586	454.408	6400	510.044	100	326.264
5425.37	480.621	100	146.81	6007.78	680.622	142.385	295.015
5748.27	353.769	100	198.577	2159.59	177.004	100	135.088
6572.64	357.059	100	230.753	6400	102.007	100	100
6400	71.6266	100	100	6400	134.758	100	149.088
3756.02	100	100	100	5143.06	658.578	112.089	198.434
3679.36	198.568	100	95.8534	6400	162.887	100	100
3343.72	268.956	100	100	5014.35	190.097	100	108.484
3367.84	100	100	100	7425.91	3110.12	247.71	1110.5
				6400	407.541	100	165.443
				4627.59	100	100	80.1813
				3124.21	102.413	100	84.2976
				6400	145.02	100	100
				1797.28	325.37	100	117.87
				6400	830.215	104.334	280.159
				3749.32	384.364	100	118.035
				6555.24	214.283	100	137.957
				6400	812.437	100	117.45
				5587.49	463.932	119.581	250.94
				6375.56	339.027	100	94.1736
				6400	893.211	120.399	201.383
				6400	361.231	100	179.475
				6400	184.501	100	100
				3535.66	98.2981	100	100
