# Supplementary material for: Children develop robust and sustained cross-reactive spike-specific immune responses to SARS-CoV-2 infection
Source: Nat Immunol. 2021 Dec 22;23(1):40–9. doi: 10.1038/s41590-021-01089-8 (PMC8709786; doi:10.1038/s41590-021-01089-8)
Supplement: Source Data Extended Data Fig. 1 — Statistical Source Data for Extended Data Fig. 1. [file 41590_2021_1089_MOESM10_ESM.xlsx]

## Sheet: Ext Fig 1A
SARS-CoV-2 Spike	SARS-CoV-2 N-Capsid	SARS-CoV-2 RBD	SARS-CoV-2 NTD
1	71.513	91.0544	1.14319
8189.21	2234.73	3448.64	172.177
14231.2	9446.85	4723.19	336.262
13175.4	2858.49	5013.75	260.608
6183.73	6301.64	2356.01	127.011
11261	17173.7	4169.96	253.499
46528.8	30679.8	16810.7	1143.82
18447.6	23178.9	8069.27	325.797
7810.31	20582.3	3443.91	167.915
12741.5	3335.46	4129.89	251.246
27805	25717.9	12352.4	530.198
21517.9	14012.5	6396.68	334.158
13720	4102.12	5384.26	299.107
17972	19254.7	7305.12	369.396
10499.6	13680.5	4420.64	190.709
3129.32	9273.62	1221.15	37.3861
38353.5	2564.29	20242.7	1012.8
8740.08	4071.27	3820.64	173.606
39496.7	21690.7	15835.1	684.97
8373.17	1841.69	981.395	419.019
4315.02	7662.64	1553.35	74.5423
8880.75	172.631	4052.73	85.6893
11947.7	3332.56	4668.38	255.498
9127.65	6483.69	3345.8	171.893
4959.1	2131.38	1326.94	72.4067
22057.9	3651.05	9151.32
23032.8	4400.75	10446.5
27522.1	18166.9	9922.39
26921.4	32891.9	8181.79
9153.73	10995.1	2958.08
20152.7	21262.9	8594.01
9908.68	7254.35	4366.1
15632.4	1933.85	6609.98
25523.6	9039.13	10110
7708.44	1840.7	2220.31

## Sheet: Ext Fig 1B
Pre-CoVID Children SARS-CoV-2 SPIKE	Pre-CoVID Adult SARS-CoV-2 SPIKE	Pre-CoVID Children SARS-CoV-2 N-Capsid	Pre-CoVID Adult SARS-CoV-2 N-Capsid	Pre-CoVID Children SARS-CoV-2 RBD	Pre-CoVID Adult SARS-CoV-2 RBD	Pre-CoVID Children SARS-CoV-2 NTD	Pre-CoVID Adult SARS-CoV-2 NTD
20.2441	62.2065	21.408	12.5237	29.907	8.82247	1.94606	1.17124
27.4079	7.21808	38.1954	112.815	22.3355	7.12493	0.539326	2.19617
30.6958	5.7028	55.8722	10.2594	14.5748	3.29024	1.80643	2.87776
16.5861	53.4784	62.6904	339.69	49.4547	68.286	0.80698	3.79593
74.9072	23.4272	44.1225	19.0301	70.079	3.83152	0.928754	0.741251
212	231.531	193.339	31.8711	277.531	2.19845	22.0632	1.03514
205.181	266.262	447.17	35.0628	144.123	1.82438	3.74147	0.667629
4.56348	2.71483	22.6147	56.3888	6.78608	2.46556	0.188915	1.86022
157.841	3.17929	138.079	34.7373	201.23	1.43633	7.217	0.446561
	161.791		14.7191		1.40732
	12.0502		6.70321		1.85539		0.601721
	3.69676		6842.88		1.74978
	15.139		25.7462		2.4464		0.992873
	3.49359		11.4762		1.85844
	9.75875		99.9825		174.521
	24.0257		63.1041		58.9111
	11.153		278.755		0.859551
	10.3983		144.254		3.91373
	19.5455		6.34977		4.14912
	2.19301		67.2914		1.36007
	0.725513		9.74575		1.15515
	2.19748		443.206		1.4639
	2.04542		658.726		1.12849
	4.76147		1180.86		1.96084
	1.33037		1.00474		1.33898
	5.66445		55.1079		2.35237
	1.84237		19.3378		2.39909
	5.66765		399.753		7.0541
	11.2263		143.515		1.11409
	3.43958		413.108		0.969392
	8.31348		38.5405		1.54063
	2.51473		3.53578		4.40999
	1.16203		57.4944		1.3946
	8.57603		1.95398		0.859306
	6.63467		4.28999		1.86905
	2.34126		245.495		9.34437
	51.1173		168.846		85.8363
	66.6272		719.317		23.4653
	156.127		129.074		61.5708
	346.217		138.004		63.0614
	65.3738		220.841		70.9454
	37.1309		31.9241		35.1981
	37.0789		676.642		28.8031
	54.7249		3098.53		41.1666
	79.3874		139.424		25.1352
	8.23818		64.6228		12.5315
	10.732		240.352		36.0784
	53.1571		113.206		34.3743
	13.3206		182.049		28.029
	221.781		108.885		67.567
