# Supplementary material for: Children develop robust and sustained cross-reactive spike-specific immune responses to SARS-CoV-2 infection
Source: Nat Immunol. 2021 Dec 22;23(1):40–9. doi: 10.1038/s41590-021-01089-8 (PMC8709786; doi:10.1038/s41590-021-01089-8)
Supplement: Source Data Extended Data Fig. 2 — Statistical Source Data for Extended Data Fig. 2. [file 41590_2021_1089_MOESM11_ESM.xlsx]

## Sheet: Sheet0
Depth	Name	Statistic	#Cells
	KIDS ICS 10 03 21_SR15 p spike.fcs		363685
>	KIDS ICS 10 03 21_SR15 p spike.fcs/Lymphocytes	48.207	175321
> >	KIDS ICS 10 03 21_SR15 p spike.fcs/Lymphocytes/Single Cells	98.957	173493
> > >	KIDS ICS 10 03 21_SR15 p spike.fcs/Lymphocytes/Single Cells/Live CD3	65.356	113388
> > > >	KIDS ICS 10 03 21_SR15 p spike.fcs/Lymphocytes/Single Cells/Live CD3/CD4 T cells	45.013	51039
> > > > >	KIDS ICS 10 03 21_SR15 p spike.fcs/Lymphocytes/Single Cells/Live CD3/CD4 T cells/IFN+	0.055	28
> > > > >	KIDS ICS 10 03 21_SR15 p spike.fcs/Lymphocytes/Single Cells/Live CD3/CD4 T cells/IFNneg	99.928	51002
> > > > >	KIDS ICS 10 03 21_SR15 p spike.fcs/Lymphocytes/Single Cells/Live CD3/CD4 T cells/IL-2+	0.022	11
> > > > >	KIDS ICS 10 03 21_SR15 p spike.fcs/Lymphocytes/Single Cells/Live CD3/CD4 T cells/IL-2neg	99.973	51025
> > > > >	KIDS ICS 10 03 21_SR15 p spike.fcs/Lymphocytes/Single Cells/Live CD3/CD4 T cells/IL-4+	0.025	13
> > > > >	KIDS ICS 10 03 21_SR15 p spike.fcs/Lymphocytes/Single Cells/Live CD3/CD4 T cells/IL-4neg	99.961	51019
> > > > >	KIDS ICS 10 03 21_SR15 p spike.fcs/Lymphocytes/Single Cells/Live CD3/CD4 T cells/IL-6+	0.024	12
> > > > >	KIDS ICS 10 03 21_SR15 p spike.fcs/Lymphocytes/Single Cells/Live CD3/CD4 T cells/IL-6-	99.867	50971
> > > > >	KIDS ICS 10 03 21_SR15 p spike.fcs/Lymphocytes/Single Cells/Live CD3/CD4 T cells/IL-10+	0.008	4
> > > > >	KIDS ICS 10 03 21_SR15 p spike.fcs/Lymphocytes/Single Cells/Live CD3/CD4 T cells/IL-10neg	99.953	51015
> > > > >	KIDS ICS 10 03 21_SR15 p spike.fcs/Lymphocytes/Single Cells/Live CD3/CD4 T cells/IL-17+	0.024	12
> > > > >	KIDS ICS 10 03 21_SR15 p spike.fcs/Lymphocytes/Single Cells/Live CD3/CD4 T cells/IL-17neg	99.935	51006
> > > > >	KIDS ICS 10 03 21_SR15 p spike.fcs/Lymphocytes/Single Cells/Live CD3/CD4 T cells/TNF+	0.121	62
> > > > >	KIDS ICS 10 03 21_SR15 p spike.fcs/Lymphocytes/Single Cells/Live CD3/CD4 T cells/TNFneg	99.822	50948
> > > > >	KIDS ICS 10 03 21_SR15 p spike.fcs/Lymphocytes/Single Cells/Live CD3/CD4 T cells/IFN+ or IL-2+ or IL-4+ or IL-6+ or IL-10+ or IL-17+ or TNF+	0.182	93
> > > > >	KIDS ICS 10 03 21_SR15 p spike.fcs/Lymphocytes/Single Cells/Live CD3/CD4 T cells/IFN+ or IL-2+ or IL-4+ or IL-10+ or IL-17+ or TNF+	0.159	81
> > > > >	KIDS ICS 10 03 21_SR15 p spike.fcs/Lymphocytes/Single Cells/Live CD3/CD4 T cells/IFN+ or TNF+	0.123	63
> > > > >	KIDS ICS 10 03 21_SR15 p spike.fcs/Lymphocytes/Single Cells/Live CD3/CD4 T cells/IFN+ & TNF+	0.053	27
> > > >	KIDS ICS 10 03 21_SR15 p spike.fcs/Lymphocytes/Single Cells/Live CD3/CD8 T cells	41.401	46944
> > > > >	KIDS ICS 10 03 21_SR15 p spike.fcs/Lymphocytes/Single Cells/Live CD3/CD8 T cells/IFN+	0.388	182
> > > > >	KIDS ICS 10 03 21_SR15 p spike.fcs/Lymphocytes/Single Cells/Live CD3/CD8 T cells/IFNneg	99.555	46735
> > > > >	KIDS ICS 10 03 21_SR15 p spike.fcs/Lymphocytes/Single Cells/Live CD3/CD8 T cells/IL-2+	0.066	31
> > > > >	KIDS ICS 10 03 21_SR15 p spike.fcs/Lymphocytes/Single Cells/Live CD3/CD8 T cells/IL-2neg	99.923	46908
> > > > >	KIDS ICS 10 03 21_SR15 p spike.fcs/Lymphocytes/Single Cells/Live CD3/CD8 T cells/IL-4+	0.015	7
> > > > >	KIDS ICS 10 03 21_SR15 p spike.fcs/Lymphocytes/Single Cells/Live CD3/CD8 T cells/IL-4neg	99.974	46932
> > > > >	KIDS ICS 10 03 21_SR15 p spike.fcs/Lymphocytes/Single Cells/Live CD3/CD8 T cells/IL-6+	0.011	5
> > > > >	KIDS ICS 10 03 21_SR15 p spike.fcs/Lymphocytes/Single Cells/Live CD3/CD8 T cells/IL-6-	99.936	46914
> > > > >	KIDS ICS 10 03 21_SR15 p spike.fcs/Lymphocytes/Single Cells/Live CD3/CD8 T cells/IL-10+	0.009	4
> > > > >	KIDS ICS 10 03 21_SR15 p spike.fcs/Lymphocytes/Single Cells/Live CD3/CD8 T cells/IL-10neg	99.891	46893
> > > > >	KIDS ICS 10 03 21_SR15 p spike.fcs/Lymphocytes/Single Cells/Live CD3/CD8 T cells/IL-17+	0.021	10
> > > > >	KIDS ICS 10 03 21_SR15 p spike.fcs/Lymphocytes/Single Cells/Live CD3/CD8 T cells/IL-17neg	99.906	46900
> > > > >	KIDS ICS 10 03 21_SR15 p spike.fcs/Lymphocytes/Single Cells/Live CD3/CD8 T cells/TNF+	0.628	295
> > > > >	KIDS ICS 10 03 21_SR15 p spike.fcs/Lymphocytes/Single Cells/Live CD3/CD8 T cells/TNFneg	99.284	46608
> > > > >	KIDS ICS 10 03 21_SR15 p spike.fcs/Lymphocytes/Single Cells/Live CD3/CD8 T cells/IFN+ or IL-2+ or IL-4+ or IL-6+ or IL-10+ or IL-17+ or TNF+	0.671	315
> > > > >	KIDS ICS 10 03 21_SR15 p spike.fcs/Lymphocytes/Single Cells/Live CD3/CD8 T cells/IFN+ or IL-2+ or IL-4+ or IL-10+ or IL-17+ or TNF+	0.667	313
> > > > >	KIDS ICS 10 03 21_SR15 p spike.fcs/Lymphocytes/Single Cells/Live CD3/CD8 T cells/IFN+ or TNF+	0.643	302
> > > > >	KIDS ICS 10 03 21_SR15 p spike.fcs/Lymphocytes/Single Cells/Live CD3/CD8 T cells/IFN+ & TNF+	0.373	175
	KIDS ICS 10 03 21_SR15 p unstim.fcs		161861
>	KIDS ICS 10 03 21_SR15 p unstim.fcs/Lymphocytes	47.478	76848
> >	KIDS ICS 10 03 21_SR15 p unstim.fcs/Lymphocytes/Single Cells	99.145	76191
> > >	KIDS ICS 10 03 21_SR15 p unstim.fcs/Lymphocytes/Single Cells/Live CD3	65.601	49982
> > > >	KIDS ICS 10 03 21_SR15 p unstim.fcs/Lymphocytes/Single Cells/Live CD3/CD4 T cells	47.203	23593
> > > > >	KIDS ICS 10 03 21_SR15 p unstim.fcs/Lymphocytes/Single Cells/Live CD3/CD4 T cells/IFN+	0	0
> > > > >	KIDS ICS 10 03 21_SR15 p unstim.fcs/Lymphocytes/Single Cells/Live CD3/CD4 T cells/IFNneg	100	23593
> > > > >	KIDS ICS 10 03 21_SR15 p unstim.fcs/Lymphocytes/Single Cells/Live CD3/CD4 T cells/IL-2+	0.008	2
> > > > >	KIDS ICS 10 03 21_SR15 p unstim.fcs/Lymphocytes/Single Cells/Live CD3/CD4 T cells/IL-2neg	99.987	23590
> > > > >	KIDS ICS 10 03 21_SR15 p unstim.fcs/Lymphocytes/Single Cells/Live CD3/CD4 T cells/IL-4+	0.042	10
> > > > >	KIDS ICS 10 03 21_SR15 p unstim.fcs/Lymphocytes/Single Cells/Live CD3/CD4 T cells/IL-4neg	99.903	23570
> > > > >	KIDS ICS 10 03 21_SR15 p unstim.fcs/Lymphocytes/Single Cells/Live CD3/CD4 T cells/IL-6+	0.004	1
> > > > >	KIDS ICS 10 03 21_SR15 p unstim.fcs/Lymphocytes/Single Cells/Live CD3/CD4 T cells/IL-6-	99.881	23565
> > > > >	KIDS ICS 10 03 21_SR15 p unstim.fcs/Lymphocytes/Single Cells/Live CD3/CD4 T cells/IL-10+	0	0
> > > > >	KIDS ICS 10 03 21_SR15 p unstim.fcs/Lymphocytes/Single Cells/Live CD3/CD4 T cells/IL-10neg	99.987	23590
> > > > >	KIDS ICS 10 03 21_SR15 p unstim.fcs/Lymphocytes/Single Cells/Live CD3/CD4 T cells/IL-17+	0	0
> > > > >	KIDS ICS 10 03 21_SR15 p unstim.fcs/Lymphocytes/Single Cells/Live CD3/CD4 T cells/IL-17neg	99.983	23589
> > > > >	KIDS ICS 10 03 21_SR15 p unstim.fcs/Lymphocytes/Single Cells/Live CD3/CD4 T cells/TNF+	0.017	4
> > > > >	KIDS ICS 10 03 21_SR15 p unstim.fcs/Lymphocytes/Single Cells/Live CD3/CD4 T cells/TNFneg	99.962	23584
> > > > >	KIDS ICS 10 03 21_SR15 p unstim.fcs/Lymphocytes/Single Cells/Live CD3/CD4 T cells/IFN+ or IL-2+ or IL-4+ or IL-6+ or IL-10+ or IL-17+ or TNF+	0.072	17
> > > > >	KIDS ICS 10 03 21_SR15 p unstim.fcs/Lymphocytes/Single Cells/Live CD3/CD4 T cells/IFN+ or IL-2+ or IL-4+ or IL-10+ or IL-17+ or TNF+	0.068	16
> > > > >	KIDS ICS 10 03 21_SR15 p unstim.fcs/Lymphocytes/Single Cells/Live CD3/CD4 T cells/IFN+ or TNF+	0.017	4
> > > > >	KIDS ICS 10 03 21_SR15 p unstim.fcs/Lymphocytes/Single Cells/Live CD3/CD4 T cells/IFN+ & TNF+	0	0
> > > >	KIDS ICS 10 03 21_SR15 p unstim.fcs/Lymphocytes/Single Cells/Live CD3/CD8 T cells	39.342	19664
> > > > >	KIDS ICS 10 03 21_SR15 p unstim.fcs/Lymphocytes/Single Cells/Live CD3/CD8 T cells/IFN+	0.015	3
> > > > >	KIDS ICS 10 03 21_SR15 p unstim.fcs/Lymphocytes/Single Cells/Live CD3/CD8 T cells/IFNneg	99.975	19659
> > > > >	KIDS ICS 10 03 21_SR15 p unstim.fcs/Lymphocytes/Single Cells/Live CD3/CD8 T cells/IL-2+	0.005	1
> > > > >	KIDS ICS 10 03 21_SR15 p unstim.fcs/Lymphocytes/Single Cells/Live CD3/CD8 T cells/IL-2neg	99.995	19663
> > > > >	KIDS ICS 10 03 21_SR15 p unstim.fcs/Lymphocytes/Single Cells/Live CD3/CD8 T cells/IL-4+	0.066	13
> > > > >	KIDS ICS 10 03 21_SR15 p unstim.fcs/Lymphocytes/Single Cells/Live CD3/CD8 T cells/IL-4neg	99.914	19647
> > > > >	KIDS ICS 10 03 21_SR15 p unstim.fcs/Lymphocytes/Single Cells/Live CD3/CD8 T cells/IL-6+	0.01	2
> > > > >	KIDS ICS 10 03 21_SR15 p unstim.fcs/Lymphocytes/Single Cells/Live CD3/CD8 T cells/IL-6-	99.969	19658
> > > > >	KIDS ICS 10 03 21_SR15 p unstim.fcs/Lymphocytes/Single Cells/Live CD3/CD8 T cells/IL-10+	0	0
> > > > >	KIDS ICS 10 03 21_SR15 p unstim.fcs/Lymphocytes/Single Cells/Live CD3/CD8 T cells/IL-10neg	99.944	19653
> > > > >	KIDS ICS 10 03 21_SR15 p unstim.fcs/Lymphocytes/Single Cells/Live CD3/CD8 T cells/IL-17+	0.005	1
> > > > >	KIDS ICS 10 03 21_SR15 p unstim.fcs/Lymphocytes/Single Cells/Live CD3/CD8 T cells/IL-17neg	99.949	19654
> > > > >	KIDS ICS 10 03 21_SR15 p unstim.fcs/Lymphocytes/Single Cells/Live CD3/CD8 T cells/TNF+	0.041	8
> > > > >	KIDS ICS 10 03 21_SR15 p unstim.fcs/Lymphocytes/Single Cells/Live CD3/CD8 T cells/TNFneg	99.914	19647
> > > > >	KIDS ICS 10 03 21_SR15 p unstim.fcs/Lymphocytes/Single Cells/Live CD3/CD8 T cells/IFN+ or IL-2+ or IL-4+ or IL-6+ or IL-10+ or IL-17+ or TNF+	0.132	26
> > > > >	KIDS ICS 10 03 21_SR15 p unstim.fcs/Lymphocytes/Single Cells/Live CD3/CD8 T cells/IFN+ or IL-2+ or IL-4+ or IL-10+ or IL-17+ or TNF+	0.127	25
> > > > >	KIDS ICS 10 03 21_SR15 p unstim.fcs/Lymphocytes/Single Cells/Live CD3/CD8 T cells/IFN+ or TNF+	0.051	10
> > > > >	KIDS ICS 10 03 21_SR15 p unstim.fcs/Lymphocytes/Single Cells/Live CD3/CD8 T cells/IFN+ & TNF+	0.005	1
	KIDS ICS 10 03 21_SR66 p Spike.fcs		484166
>	KIDS ICS 10 03 21_SR66 p Spike.fcs/Lymphocytes	42.664	206563
> >	KIDS ICS 10 03 21_SR66 p Spike.fcs/Lymphocytes/Single Cells	98.082	202601
> > >	KIDS ICS 10 03 21_SR66 p Spike.fcs/Lymphocytes/Single Cells/Live CD3	45.527	92239
> > > >	KIDS ICS 10 03 21_SR66 p Spike.fcs/Lymphocytes/Single Cells/Live CD3/CD4 T cells	46.299	42706
> > > > >	KIDS ICS 10 03 21_SR66 p Spike.fcs/Lymphocytes/Single Cells/Live CD3/CD4 T cells/IFN+	0.023	10
> > > > >	KIDS ICS 10 03 21_SR66 p Spike.fcs/Lymphocytes/Single Cells/Live CD3/CD4 T cells/IFNneg	99.939	42680
> > > > >	KIDS ICS 10 03 21_SR66 p Spike.fcs/Lymphocytes/Single Cells/Live CD3/CD4 T cells/IL-2+	0.005	2
> > > > >	KIDS ICS 10 03 21_SR66 p Spike.fcs/Lymphocytes/Single Cells/Live CD3/CD4 T cells/IL-2neg	99.984	42699
> > > > >	KIDS ICS 10 03 21_SR66 p Spike.fcs/Lymphocytes/Single Cells/Live CD3/CD4 T cells/IL-4+	0.005	2
> > > > >	KIDS ICS 10 03 21_SR66 p Spike.fcs/Lymphocytes/Single Cells/Live CD3/CD4 T cells/IL-4neg	99.981	42698
> > > > >	KIDS ICS 10 03 21_SR66 p Spike.fcs/Lymphocytes/Single Cells/Live CD3/CD4 T cells/IL-6+	0.03	13
> > > > >	KIDS ICS 10 03 21_SR66 p Spike.fcs/Lymphocytes/Single Cells/Live CD3/CD4 T cells/IL-6-	99.782	42613
> > > > >	KIDS ICS 10 03 21_SR66 p Spike.fcs/Lymphocytes/Single Cells/Live CD3/CD4 T cells/IL-10+	0.007	3
> > > > >	KIDS ICS 10 03 21_SR66 p Spike.fcs/Lymphocytes/Single Cells/Live CD3/CD4 T cells/IL-10neg	99.958	42688
> > > > >	KIDS ICS 10 03 21_SR66 p Spike.fcs/Lymphocytes/Single Cells/Live CD3/CD4 T cells/IL-17+	0.049	21
> > > > >	KIDS ICS 10 03 21_SR66 p Spike.fcs/Lymphocytes/Single Cells/Live CD3/CD4 T cells/IL-17neg	99.902	42664
> > > > >	KIDS ICS 10 03 21_SR66 p Spike.fcs/Lymphocytes/Single Cells/Live CD3/CD4 T cells/TNF+	0.274	117
> > > > >	KIDS ICS 10 03 21_SR66 p Spike.fcs/Lymphocytes/Single Cells/Live CD3/CD4 T cells/TNFneg	99.44	42467
> > > > >	KIDS ICS 10 03 21_SR66 p Spike.fcs/Lymphocytes/Single Cells/Live CD3/CD4 T cells/IFN+ or IL-2+ or IL-4+ or IL-6+ or IL-10+ or IL-17+ or TNF+	0.34	145
> > > > >	KIDS ICS 10 03 21_SR66 p Spike.fcs/Lymphocytes/Single Cells/Live CD3/CD4 T cells/IFN+ or IL-2+ or IL-4+ or IL-10+ or IL-17+ or TNF+	0.314	134
> > > > >	KIDS ICS 10 03 21_SR66 p Spike.fcs/Lymphocytes/Single Cells/Live CD3/CD4 T cells/IFN+ or TNF+	0.279	119
> > > > >	KIDS ICS 10 03 21_SR66 p Spike.fcs/Lymphocytes/Single Cells/Live CD3/CD4 T cells/IFN+ & TNF+	0.019	8
> > > >	KIDS ICS 10 03 21_SR66 p Spike.fcs/Lymphocytes/Single Cells/Live CD3/CD8 T cells	41.484	38264
> > > > >	KIDS ICS 10 03 21_SR66 p Spike.fcs/Lymphocytes/Single Cells/Live CD3/CD8 T cells/IFN+	0.091	35
> > > > >	KIDS ICS 10 03 21_SR66 p Spike.fcs/Lymphocytes/Single Cells/Live CD3/CD8 T cells/IFNneg	99.859	38210
> > > > >	KIDS ICS 10 03 21_SR66 p Spike.fcs/Lymphocytes/Single Cells/Live CD3/CD8 T cells/IL-2+	0.042	16
> > > > >	KIDS ICS 10 03 21_SR66 p Spike.fcs/Lymphocytes/Single Cells/Live CD3/CD8 T cells/IL-2neg	99.935	38239
> > > > >	KIDS ICS 10 03 21_SR66 p Spike.fcs/Lymphocytes/Single Cells/Live CD3/CD8 T cells/IL-4+	0.003	1
> > > > >	KIDS ICS 10 03 21_SR66 p Spike.fcs/Lymphocytes/Single Cells/Live CD3/CD8 T cells/IL-4neg	99.99	38260
> > > > >	KIDS ICS 10 03 21_SR66 p Spike.fcs/Lymphocytes/Single Cells/Live CD3/CD8 T cells/IL-6+	0.042	16
> > > > >	KIDS ICS 10 03 21_SR66 p Spike.fcs/Lymphocytes/Single Cells/Live CD3/CD8 T cells/IL-6-	99.893	38223
> > > > >	KIDS ICS 10 03 21_SR66 p Spike.fcs/Lymphocytes/Single Cells/Live CD3/CD8 T cells/IL-10+	0.013	5
> > > > >	KIDS ICS 10 03 21_SR66 p Spike.fcs/Lymphocytes/Single Cells/Live CD3/CD8 T cells/IL-10neg	99.882	38219
> > > > >	KIDS ICS 10 03 21_SR66 p Spike.fcs/Lymphocytes/Single Cells/Live CD3/CD8 T cells/IL-17+	0.031	12
> > > > >	KIDS ICS 10 03 21_SR66 p Spike.fcs/Lymphocytes/Single Cells/Live CD3/CD8 T cells/IL-17neg	99.869	38214
> > > > >	KIDS ICS 10 03 21_SR66 p Spike.fcs/Lymphocytes/Single Cells/Live CD3/CD8 T cells/TNF+	0.491	188
> > > > >	KIDS ICS 10 03 21_SR66 p Spike.fcs/Lymphocytes/Single Cells/Live CD3/CD8 T cells/TNFneg	99.321	38004
> > > > >	KIDS ICS 10 03 21_SR66 p Spike.fcs/Lymphocytes/Single Cells/Live CD3/CD8 T cells/IFN+ or IL-2+ or IL-4+ or IL-6+ or IL-10+ or IL-17+ or TNF+	0.554	212
> > > > >	KIDS ICS 10 03 21_SR66 p Spike.fcs/Lymphocytes/Single Cells/Live CD3/CD8 T cells/IFN+ or IL-2+ or IL-4+ or IL-10+ or IL-17+ or TNF+	0.533	204
> > > > >	KIDS ICS 10 03 21_SR66 p Spike.fcs/Lymphocytes/Single Cells/Live CD3/CD8 T cells/IFN+ or TNF+	0.507	194
> > > > >	KIDS ICS 10 03 21_SR66 p Spike.fcs/Lymphocytes/Single Cells/Live CD3/CD8 T cells/IFN+ & TNF+	0.076	29
	KIDS ICS 10 03 21_SR66 p unstim.fcs		247766
>	KIDS ICS 10 03 21_SR66 p unstim.fcs/Lymphocytes	42.731	105873
> >	KIDS ICS 10 03 21_SR66 p unstim.fcs/Lymphocytes/Single Cells	98.29	104063
> > >	KIDS ICS 10 03 21_SR66 p unstim.fcs/Lymphocytes/Single Cells/Live CD3	47.143	49058
> > > >	KIDS ICS 10 03 21_SR66 p unstim.fcs/Lymphocytes/Single Cells/Live CD3/CD4 T cells	49.411	24240
> > > > >	KIDS ICS 10 03 21_SR66 p unstim.fcs/Lymphocytes/Single Cells/Live CD3/CD4 T cells/IFN+	0.05	12
> > > > >	KIDS ICS 10 03 21_SR66 p unstim.fcs/Lymphocytes/Single Cells/Live CD3/CD4 T cells/IFNneg	99.926	24222
> > > > >	KIDS ICS 10 03 21_SR66 p unstim.fcs/Lymphocytes/Single Cells/Live CD3/CD4 T cells/IL-2+	0.021	5
> > > > >	KIDS ICS 10 03 21_SR66 p unstim.fcs/Lymphocytes/Single Cells/Live CD3/CD4 T cells/IL-2neg	99.963	24231
> > > > >	KIDS ICS 10 03 21_SR66 p unstim.fcs/Lymphocytes/Single Cells/Live CD3/CD4 T cells/IL-4+	0.021	5
> > > > >	KIDS ICS 10 03 21_SR66 p unstim.fcs/Lymphocytes/Single Cells/Live CD3/CD4 T cells/IL-4neg	99.959	24230
> > > > >	KIDS ICS 10 03 21_SR66 p unstim.fcs/Lymphocytes/Single Cells/Live CD3/CD4 T cells/IL-6+	0.004	1
> > > > >	KIDS ICS 10 03 21_SR66 p unstim.fcs/Lymphocytes/Single Cells/Live CD3/CD4 T cells/IL-6-	99.926	24222
> > > > >	KIDS ICS 10 03 21_SR66 p unstim.fcs/Lymphocytes/Single Cells/Live CD3/CD4 T cells/IL-10+	0	0
> > > > >	KIDS ICS 10 03 21_SR66 p unstim.fcs/Lymphocytes/Single Cells/Live CD3/CD4 T cells/IL-10neg	99.975	24234
> > > > >	KIDS ICS 10 03 21_SR66 p unstim.fcs/Lymphocytes/Single Cells/Live CD3/CD4 T cells/IL-17+	0.004	1
> > > > >	KIDS ICS 10 03 21_SR66 p unstim.fcs/Lymphocytes/Single Cells/Live CD3/CD4 T cells/IL-17neg	99.971	24233
> > > > >	KIDS ICS 10 03 21_SR66 p unstim.fcs/Lymphocytes/Single Cells/Live CD3/CD4 T cells/TNF+	0.05	12
> > > > >	KIDS ICS 10 03 21_SR66 p unstim.fcs/Lymphocytes/Single Cells/Live CD3/CD4 T cells/TNFneg	99.917	24220
> > > > >	KIDS ICS 10 03 21_SR66 p unstim.fcs/Lymphocytes/Single Cells/Live CD3/CD4 T cells/IFN+ or IL-2+ or IL-4+ or IL-6+ or IL-10+ or IL-17+ or TNF+	0.103	25
> > > > >	KIDS ICS 10 03 21_SR66 p unstim.fcs/Lymphocytes/Single Cells/Live CD3/CD4 T cells/IFN+ or IL-2+ or IL-4+ or IL-10+ or IL-17+ or TNF+	0.099	24
> > > > >	KIDS ICS 10 03 21_SR66 p unstim.fcs/Lymphocytes/Single Cells/Live CD3/CD4 T cells/IFN+ or TNF+	0.087	21
> > > > >	KIDS ICS 10 03 21_SR66 p unstim.fcs/Lymphocytes/Single Cells/Live CD3/CD4 T cells/IFN+ & TNF+	0.012	3
> > > >	KIDS ICS 10 03 21_SR66 p unstim.fcs/Lymphocytes/Single Cells/Live CD3/CD8 T cells	39.345	19302
> > > > >	KIDS ICS 10 03 21_SR66 p unstim.fcs/Lymphocytes/Single Cells/Live CD3/CD8 T cells/IFN+	0	0
> > > > >	KIDS ICS 10 03 21_SR66 p unstim.fcs/Lymphocytes/Single Cells/Live CD3/CD8 T cells/IFNneg	99.948	19292
> > > > >	KIDS ICS 10 03 21_SR66 p unstim.fcs/Lymphocytes/Single Cells/Live CD3/CD8 T cells/IL-2+	0.01	2
> > > > >	KIDS ICS 10 03 21_SR66 p unstim.fcs/Lymphocytes/Single Cells/Live CD3/CD8 T cells/IL-2neg	99.964	19295
> > > > >	KIDS ICS 10 03 21_SR66 p unstim.fcs/Lymphocytes/Single Cells/Live CD3/CD8 T cells/IL-4+	0.016	3
> > > > >	KIDS ICS 10 03 21_SR66 p unstim.fcs/Lymphocytes/Single Cells/Live CD3/CD8 T cells/IL-4neg	99.969	19296
> > > > >	KIDS ICS 10 03 21_SR66 p unstim.fcs/Lymphocytes/Single Cells/Live CD3/CD8 T cells/IL-6+	0.021	4
> > > > >	KIDS ICS 10 03 21_SR66 p unstim.fcs/Lymphocytes/Single Cells/Live CD3/CD8 T cells/IL-6-	99.943	19291
> > > > >	KIDS ICS 10 03 21_SR66 p unstim.fcs/Lymphocytes/Single Cells/Live CD3/CD8 T cells/IL-10+	0	0
> > > > >	KIDS ICS 10 03 21_SR66 p unstim.fcs/Lymphocytes/Single Cells/Live CD3/CD8 T cells/IL-10neg	99.938	19290
> > > > >	KIDS ICS 10 03 21_SR66 p unstim.fcs/Lymphocytes/Single Cells/Live CD3/CD8 T cells/IL-17+	0.01	2
> > > > >	KIDS ICS 10 03 21_SR66 p unstim.fcs/Lymphocytes/Single Cells/Live CD3/CD8 T cells/IL-17neg	99.943	19291
> > > > >	KIDS ICS 10 03 21_SR66 p unstim.fcs/Lymphocytes/Single Cells/Live CD3/CD8 T cells/TNF+	0.114	22
> > > > >	KIDS ICS 10 03 21_SR66 p unstim.fcs/Lymphocytes/Single Cells/Live CD3/CD8 T cells/TNFneg	99.824	19268
> > > > >	KIDS ICS 10 03 21_SR66 p unstim.fcs/Lymphocytes/Single Cells/Live CD3/CD8 T cells/IFN+ or IL-2+ or IL-4+ or IL-6+ or IL-10+ or IL-17+ or TNF+	0.161	31
> > > > >	KIDS ICS 10 03 21_SR66 p unstim.fcs/Lymphocytes/Single Cells/Live CD3/CD8 T cells/IFN+ or IL-2+ or IL-4+ or IL-10+ or IL-17+ or TNF+	0.14	27
> > > > >	KIDS ICS 10 03 21_SR66 p unstim.fcs/Lymphocytes/Single Cells/Live CD3/CD8 T cells/IFN+ or TNF+	0.114	22
> > > > >	KIDS ICS 10 03 21_SR66 p unstim.fcs/Lymphocytes/Single Cells/Live CD3/CD8 T cells/IFN+ & TNF+	0	0
	KIDS ICS 10 03 21_ZA19 p Spike.fcs		627114
	KIDS ICS 10 03 21_ZA19 p Spike.fcs/tSNE_of_CD8 T cells_1
	KIDS ICS 10 03 21_ZA19 p Spike.fcs/tSNE_of_CD8 T cells_2
>	KIDS ICS 10 03 21_ZA19 p Spike.fcs/Lymphocytes	50.743	318217
> >	KIDS ICS 10 03 21_ZA19 p Spike.fcs/Lymphocytes/Single Cells	98.318	312864
> > >	KIDS ICS 10 03 21_ZA19 p Spike.fcs/Lymphocytes/Single Cells/Live CD3	53.708	168032
> > > >	KIDS ICS 10 03 21_ZA19 p Spike.fcs/Lymphocytes/Single Cells/Live CD3/CD4 T cells	61.149	102750
> > > > >	KIDS ICS 10 03 21_ZA19 p Spike.fcs/Lymphocytes/Single Cells/Live CD3/CD4 T cells/IFN+	0.028	29
> > > > >	KIDS ICS 10 03 21_ZA19 p Spike.fcs/Lymphocytes/Single Cells/Live CD3/CD4 T cells/IFNneg	99.951	102700
> > > > >	KIDS ICS 10 03 21_ZA19 p Spike.fcs/Lymphocytes/Single Cells/Live CD3/CD4 T cells/IL-2+	0.028	29
> > > > >	KIDS ICS 10 03 21_ZA19 p Spike.fcs/Lymphocytes/Single Cells/Live CD3/CD4 T cells/IL-2neg	99.935	102683
> > > > >	KIDS ICS 10 03 21_ZA19 p Spike.fcs/Lymphocytes/Single Cells/Live CD3/CD4 T cells/IL-4+	0.001	1
> > > > >	KIDS ICS 10 03 21_ZA19 p Spike.fcs/Lymphocytes/Single Cells/Live CD3/CD4 T cells/IL-4neg	99.994	102744
> > > > >	KIDS ICS 10 03 21_ZA19 p Spike.fcs/Lymphocytes/Single Cells/Live CD3/CD4 T cells/IL-6+	0.052	53
> > > > >	KIDS ICS 10 03 21_ZA19 p Spike.fcs/Lymphocytes/Single Cells/Live CD3/CD4 T cells/IL-6-	99.792	102536
> > > > >	KIDS ICS 10 03 21_ZA19 p Spike.fcs/Lymphocytes/Single Cells/Live CD3/CD4 T cells/IL-10+	0.006	6
> > > > >	KIDS ICS 10 03 21_ZA19 p Spike.fcs/Lymphocytes/Single Cells/Live CD3/CD4 T cells/IL-10neg	99.951	102700
> > > > >	KIDS ICS 10 03 21_ZA19 p Spike.fcs/Lymphocytes/Single Cells/Live CD3/CD4 T cells/IL-17+	0.014	14
> > > > >	KIDS ICS 10 03 21_ZA19 p Spike.fcs/Lymphocytes/Single Cells/Live CD3/CD4 T cells/IL-17neg	99.935	102683
> > > > >	KIDS ICS 10 03 21_ZA19 p Spike.fcs/Lymphocytes/Single Cells/Live CD3/CD4 T cells/TNF+	0.049	50
> > > > >	KIDS ICS 10 03 21_ZA19 p Spike.fcs/Lymphocytes/Single Cells/Live CD3/CD4 T cells/TNFneg	99.912	102660
> > > > >	KIDS ICS 10 03 21_ZA19 p Spike.fcs/Lymphocytes/Single Cells/Live CD3/CD4 T cells/IFN+ or IL-2+ or IL-4+ or IL-6+ or IL-10+ or IL-17+ or TNF+	0.128	132
> > > > >	KIDS ICS 10 03 21_ZA19 p Spike.fcs/Lymphocytes/Single Cells/Live CD3/CD4 T cells/IFN+ or IL-2+ or IL-4+ or IL-10+ or IL-17+ or TNF+	0.082	84
> > > > >	KIDS ICS 10 03 21_ZA19 p Spike.fcs/Lymphocytes/Single Cells/Live CD3/CD4 T cells/IFN+ or TNF+	0.051	52
> > > > >	KIDS ICS 10 03 21_ZA19 p Spike.fcs/Lymphocytes/Single Cells/Live CD3/CD4 T cells/IFN+ & TNF+	0.026	27
> > > >	KIDS ICS 10 03 21_ZA19 p Spike.fcs/Lymphocytes/Single Cells/Live CD3/CD8 T cells	26.466	44472
> > > > >	KIDS ICS 10 03 21_ZA19 p Spike.fcs/Lymphocytes/Single Cells/Live CD3/CD8 T cells/IFN+	0.481	214
> > > > >	KIDS ICS 10 03 21_ZA19 p Spike.fcs/Lymphocytes/Single Cells/Live CD3/CD8 T cells/IFNneg	99.402	44206
> > > > >	KIDS ICS 10 03 21_ZA19 p Spike.fcs/Lymphocytes/Single Cells/Live CD3/CD8 T cells/IL-2+	0.049	22
> > > > >	KIDS ICS 10 03 21_ZA19 p Spike.fcs/Lymphocytes/Single Cells/Live CD3/CD8 T cells/IL-2neg	99.93	44441
> > > > >	KIDS ICS 10 03 21_ZA19 p Spike.fcs/Lymphocytes/Single Cells/Live CD3/CD8 T cells/IL-4+	0.002	1
> > > > >	KIDS ICS 10 03 21_ZA19 p Spike.fcs/Lymphocytes/Single Cells/Live CD3/CD8 T cells/IL-4neg	99.996	44470
> > > > >	KIDS ICS 10 03 21_ZA19 p Spike.fcs/Lymphocytes/Single Cells/Live CD3/CD8 T cells/IL-6+	0.013	6
> > > > >	KIDS ICS 10 03 21_ZA19 p Spike.fcs/Lymphocytes/Single Cells/Live CD3/CD8 T cells/IL-6-	99.948	44449
> > > > >	KIDS ICS 10 03 21_ZA19 p Spike.fcs/Lymphocytes/Single Cells/Live CD3/CD8 T cells/IL-10+	0.007	3
> > > > >	KIDS ICS 10 03 21_ZA19 p Spike.fcs/Lymphocytes/Single Cells/Live CD3/CD8 T cells/IL-10neg	99.912	44433
> > > > >	KIDS ICS 10 03 21_ZA19 p Spike.fcs/Lymphocytes/Single Cells/Live CD3/CD8 T cells/IL-17+	0.009	4
> > > > >	KIDS ICS 10 03 21_ZA19 p Spike.fcs/Lymphocytes/Single Cells/Live CD3/CD8 T cells/IL-17neg	99.926	44439
> > > > >	KIDS ICS 10 03 21_ZA19 p Spike.fcs/Lymphocytes/Single Cells/Live CD3/CD8 T cells/TNF+	0.677	301
> > > > >	KIDS ICS 10 03 21_ZA19 p Spike.fcs/Lymphocytes/Single Cells/Live CD3/CD8 T cells/TNFneg	99.217	44124
> > > > >	KIDS ICS 10 03 21_ZA19 p Spike.fcs/Lymphocytes/Single Cells/Live CD3/CD8 T cells/IFN+ or IL-2+ or IL-4+ or IL-6+ or IL-10+ or IL-17+ or TNF+	0.726	323
> > > > >	KIDS ICS 10 03 21_ZA19 p Spike.fcs/Lymphocytes/Single Cells/Live CD3/CD8 T cells/IFN+ or IL-2+ or IL-4+ or IL-10+ or IL-17+ or TNF+	0.724	322
> > > > >	KIDS ICS 10 03 21_ZA19 p Spike.fcs/Lymphocytes/Single Cells/Live CD3/CD8 T cells/IFN+ or TNF+	0.711	316
> > > > >	KIDS ICS 10 03 21_ZA19 p Spike.fcs/Lymphocytes/Single Cells/Live CD3/CD8 T cells/IFN+ & TNF+	0.447	199
	KIDS ICS 10 03 21_ZA19 p unstim.fcs		406114
>	KIDS ICS 10 03 21_ZA19 p unstim.fcs/Lymphocytes	52.305	212418
> >	KIDS ICS 10 03 21_ZA19 p unstim.fcs/Lymphocytes/Single Cells	98.964	210218
> > >	KIDS ICS 10 03 21_ZA19 p unstim.fcs/Lymphocytes/Single Cells/Live CD3	56.31	118374
> > > >	KIDS ICS 10 03 21_ZA19 p unstim.fcs/Lymphocytes/Single Cells/Live CD3/CD4 T cells	63.542	75217
> > > > >	KIDS ICS 10 03 21_ZA19 p unstim.fcs/Lymphocytes/Single Cells/Live CD3/CD4 T cells/IFN+	0.004	3
> > > > >	KIDS ICS 10 03 21_ZA19 p unstim.fcs/Lymphocytes/Single Cells/Live CD3/CD4 T cells/IFNneg	99.989	75209
> > > > >	KIDS ICS 10 03 21_ZA19 p unstim.fcs/Lymphocytes/Single Cells/Live CD3/CD4 T cells/IL-2+	0.003	2
> > > > >	KIDS ICS 10 03 21_ZA19 p unstim.fcs/Lymphocytes/Single Cells/Live CD3/CD4 T cells/IL-2neg	99.997	75215
> > > > >	KIDS ICS 10 03 21_ZA19 p unstim.fcs/Lymphocytes/Single Cells/Live CD3/CD4 T cells/IL-4+	0.003	2
> > > > >	KIDS ICS 10 03 21_ZA19 p unstim.fcs/Lymphocytes/Single Cells/Live CD3/CD4 T cells/IL-4neg	99.991	75210
> > > > >	KIDS ICS 10 03 21_ZA19 p unstim.fcs/Lymphocytes/Single Cells/Live CD3/CD4 T cells/IL-6+	0.011	8
> > > > >	KIDS ICS 10 03 21_ZA19 p unstim.fcs/Lymphocytes/Single Cells/Live CD3/CD4 T cells/IL-6-	99.854	75107
> > > > >	KIDS ICS 10 03 21_ZA19 p unstim.fcs/Lymphocytes/Single Cells/Live CD3/CD4 T cells/IL-10+	0	0
> > > > >	KIDS ICS 10 03 21_ZA19 p unstim.fcs/Lymphocytes/Single Cells/Live CD3/CD4 T cells/IL-10neg	99.959	75186
> > > > >	KIDS ICS 10 03 21_ZA19 p unstim.fcs/Lymphocytes/Single Cells/Live CD3/CD4 T cells/IL-17+	0.011	8
> > > > >	KIDS ICS 10 03 21_ZA19 p unstim.fcs/Lymphocytes/Single Cells/Live CD3/CD4 T cells/IL-17neg	99.945	75176
> > > > >	KIDS ICS 10 03 21_ZA19 p unstim.fcs/Lymphocytes/Single Cells/Live CD3/CD4 T cells/TNF+	0.021	16
> > > > >	KIDS ICS 10 03 21_ZA19 p unstim.fcs/Lymphocytes/Single Cells/Live CD3/CD4 T cells/TNFneg	99.948	75178
> > > > >	KIDS ICS 10 03 21_ZA19 p unstim.fcs/Lymphocytes/Single Cells/Live CD3/CD4 T cells/IFN+ or IL-2+ or IL-4+ or IL-6+ or IL-10+ or IL-17+ or TNF+	0.048	36
> > > > >	KIDS ICS 10 03 21_ZA19 p unstim.fcs/Lymphocytes/Single Cells/Live CD3/CD4 T cells/IFN+ or IL-2+ or IL-4+ or IL-10+ or IL-17+ or TNF+	0.037	28
> > > > >	KIDS ICS 10 03 21_ZA19 p unstim.fcs/Lymphocytes/Single Cells/Live CD3/CD4 T cells/IFN+ or TNF+	0.024	18
> > > > >	KIDS ICS 10 03 21_ZA19 p unstim.fcs/Lymphocytes/Single Cells/Live CD3/CD4 T cells/IFN+ & TNF+	0.001	1
> > > >	KIDS ICS 10 03 21_ZA19 p unstim.fcs/Lymphocytes/Single Cells/Live CD3/CD8 T cells	24.718	29260
> > > > >	KIDS ICS 10 03 21_ZA19 p unstim.fcs/Lymphocytes/Single Cells/Live CD3/CD8 T cells/IFN+	0	0
> > > > >	KIDS ICS 10 03 21_ZA19 p unstim.fcs/Lymphocytes/Single Cells/Live CD3/CD8 T cells/IFNneg	99.969	29251
> > > > >	KIDS ICS 10 03 21_ZA19 p unstim.fcs/Lymphocytes/Single Cells/Live CD3/CD8 T cells/IL-2+	0.003	1
> > > > >	KIDS ICS 10 03 21_ZA19 p unstim.fcs/Lymphocytes/Single Cells/Live CD3/CD8 T cells/IL-2neg	99.993	29258
> > > > >	KIDS ICS 10 03 21_ZA19 p unstim.fcs/Lymphocytes/Single Cells/Live CD3/CD8 T cells/IL-4+	0.003	1
> > > > >	KIDS ICS 10 03 21_ZA19 p unstim.fcs/Lymphocytes/Single Cells/Live CD3/CD8 T cells/IL-4neg	99.997	29259
> > > > >	KIDS ICS 10 03 21_ZA19 p unstim.fcs/Lymphocytes/Single Cells/Live CD3/CD8 T cells/IL-6+	0.017	5
> > > > >	KIDS ICS 10 03 21_ZA19 p unstim.fcs/Lymphocytes/Single Cells/Live CD3/CD8 T cells/IL-6-	99.925	29238
> > > > >	KIDS ICS 10 03 21_ZA19 p unstim.fcs/Lymphocytes/Single Cells/Live CD3/CD8 T cells/IL-10+	0.01	3
> > > > >	KIDS ICS 10 03 21_ZA19 p unstim.fcs/Lymphocytes/Single Cells/Live CD3/CD8 T cells/IL-10neg	99.874	29223
> > > > >	KIDS ICS 10 03 21_ZA19 p unstim.fcs/Lymphocytes/Single Cells/Live CD3/CD8 T cells/IL-17+	0.017	5
> > > > >	KIDS ICS 10 03 21_ZA19 p unstim.fcs/Lymphocytes/Single Cells/Live CD3/CD8 T cells/IL-17neg	99.891	29228
> > > > >	KIDS ICS 10 03 21_ZA19 p unstim.fcs/Lymphocytes/Single Cells/Live CD3/CD8 T cells/TNF+	0.079	23
> > > > >	KIDS ICS 10 03 21_ZA19 p unstim.fcs/Lymphocytes/Single Cells/Live CD3/CD8 T cells/TNFneg	99.85	29216
> > > > >	KIDS ICS 10 03 21_ZA19 p unstim.fcs/Lymphocytes/Single Cells/Live CD3/CD8 T cells/IFN+ or IL-2+ or IL-4+ or IL-6+ or IL-10+ or IL-17+ or TNF+	0.082	24
> > > > >	KIDS ICS 10 03 21_ZA19 p unstim.fcs/Lymphocytes/Single Cells/Live CD3/CD8 T cells/IFN+ or IL-2+ or IL-4+ or IL-10+ or IL-17+ or TNF+	0.082	24
> > > > >	KIDS ICS 10 03 21_ZA19 p unstim.fcs/Lymphocytes/Single Cells/Live CD3/CD8 T cells/IFN+ or TNF+	0.079	23
> > > > >	KIDS ICS 10 03 21_ZA19 p unstim.fcs/Lymphocytes/Single Cells/Live CD3/CD8 T cells/IFN+ & TNF+	0	0
