# Supplementary material for: Children develop robust and sustained cross-reactive spike-specific immune responses to SARS-CoV-2 infection
Source: Nat Immunol. 2021 Dec 22;23(1):40–9. doi: 10.1038/s41590-021-01089-8 (PMC8709786; doi:10.1038/s41590-021-01089-8)
Supplement: Source Data Extended Data Fig. 3 — Statistical Source Data for Extended Data Fig. 3. [file 41590_2021_1089_MOESM12_ESM.xlsx]

## Sheet: Ext Fig 3A
Children B1.1.7	Children B1.351	Children P1	Adult B1.1.7	Adult B1.351	Adult P1
88.36	70.01	63.52	108.62	149.94	79.54
91.08	58.06	62.09	77.99	46.3	71.73
81.48	49.41	55.1	79.49	36.81	49.49
74.88	43.19	65.07	88.48	48.99	65.59
84.32	46.91	64.23	111.98	57.37	73.68
73.71	49	55.67	59.57	36.17	62.56
76.99	47.83	59.01	81.07	46.83	48.91
74.65	39.39	59.19	93.71	55.07	53.41
78.88	41.92	59.95	114.1	50.18	74.6
85.45	45.89	58.58	97.76	63.08	54.39
85.31	47.32	76.19	125.99	113.67	76.58
79.08	45.86	63.27	103.36	73.38	80.46
81.73	62.75	63.41	94.19	78.03	69.47
108.86	75.79	77.14	95.72	54.43	62.9
74.1	52.44	66.22	84.88	26.94	28.49
75.2	48.89	90.35	93.27	38.24	49.86
106.36	74.12	74.54	81.7	50.56	60.05
102.15	59.2	63.72	149.03	80.08	74.14
89.34	52.04	58.27

## Sheet: Ext Fig 3B
Children B1.1.7	Children B1.351	Children P1	Adult B1.1.7	Adult B1.351	Adult P1
67.73	30.9	45.82	75.56	27.94	44
70.83	30.94	45.6	71.64	29.59	43.66
68.47	24.01	36.45	79.8	19.89	30.92
71	33.06	46.67	59.3	27.21	38.17
72.6	33.49	51.75	65.9	17.78	24.51
72.37	28.92	48.3	65.84	25.13	38.95
71.19	27.53	38.22	42.8	12.91	17.94
74.44	28.69	42.95	117.58	28.06	42.06
69.32	31.76	46.2	74.14	33.78	50.13
64.7	25	36.85	72.24	22.29	31.12
67.99	28.09	41.44	71.54	42.44	54.68
71.15	33.98	48.01	67.47	26.9	36.5
71.41	36.58	54.7	66.64	20.51	31.17
72.75	35.57	54.57	72.49	29.36	43.28
68.64	37.31	54.85	63.99	6.9	11.15
63	30.31	110.31	70.55	23.36	36.56
72.23	31.13	42.88	72.48	29.92	46.86
70.86	34.09	49.52	73.88	45.76	57.46
69.94	30.63	47.73

## Sheet: Ext Fig 3C
Child	Adult	Pre
178.46	201.75	9
		9
138.85	184.645	9
		9
231.87	180.415	9
		9
467.68	230.83	9
		9
264.1	300.88	9
		9
318.11	266.75
343.57	337.34
223.3	410.26
571.51	345.365
220.71	228.405
290.48	201.95
349.065	154.72
	854.08
	119.915
	182.73

## Sheet: Ext Fig 3D
Children Wuhan	Children B1.1.7	Children B1.351	Children B1.617	Adult Wuhan	Adult B1.1.7	Adult B1.351	Adult B1.617
173.296	50	75.2773	99.1965	161.825	52.7043	50	74.5936
258.661	50	58.2256	96.3744	2412.56	511.401	142.984	384.147
315.447	107.725	83.0017	319.224	191.654	51.7871	50	62.9534
303.703	113.759	80.3906	112.221	207.501	53.1954	50	74.5132
856.359	61.8372	50	78.0305	126.222	50	56.1395	50
223.776	106.621	59.6881	94.8244	112.149	55.2596	50	90.1759
129.754	56.9431	54.011	723.567	570.271	201.47	63.5906	50.8016
309.599	111.267	88.4615	200.533	303.006	117.893	93.1821	50
318.119	50	50	74.216	635.263	151.126	92.3865	50
102.592	50	50	484.925	705.419	136.123	98.323	81.6186
50	50	50	65.0122	1591.08	108.952	90.0848	50
144.441	58.29	50	82.4627	73.9278	56.1867	50	50
277.274	89.5401	60.2394	50	475.398	50	50	157.704
173.549	79.2762	76.6365	50	641.76	275.713	743.152	55.9059
285.283	94.774	93.6012	50.0687	1032.87	231.584	65.9965	80.4404
435.04	146.873	99.337	50	114.278	50	50	65.4622
411.684	82.9555	94.785	112.449	50	50	50	73.064
1854.21	172.401	112.912	176.512	3749.47	463.397	77.7443	372.899
357.401	113.003	87.5187	77.0713	1021.75	107.461	50.5783	398.379
201.792	50	50	50	118.289	85.0354	50	263.022
474.856	121.748	88.8137	74.5064	603.767	136.764	71.5281	50
351.831	50	50	50	1108.67	159.502	83.8055	50
535.334	106.288	118.195	50	73.4796	50	54.6082	50
1679.02	1311.7	935.487	207.368	789.385	2548.72	78.8839	281.138
2080.11	3602.74	858.657	5101.29	7052.27	3838.49	188.169	1053.52
395.789	1014.79	114.712	1972.74	201.808	1161.63	63.0671	249.108
519.379	2582.17	184.32	1005.84	295.161	2990.54	61.64	464.156
603.808	5116	580.637	542.486	980.989	4818.04	149.166	386.884
				3880.62	4615.36	641.138	3972.69
				448.848	1501.53	126.627	351.737
				498.456	1311.96	74.5089	479.321
				221.593	2400.66	134.435	1462.71
				566.46	152.029	87.7327	54.5692
				7356.77	7128.87	50	732.351
				2227.86	50	50	1611.8
				108.653	50	50	50
				133.268	51.3235	50	61.2538
				86.8664	50	50	50
				79.9844	50	50	534.328
				50	50	50	61.375
				67.1674	50	50	50
				180.786	65.3811	50	70.2983
